# Supplementary material for: 4-[5-(4-Fluoro­phen­yl)-1,2-oxazol-4-yl]pyridine
Source: IUCrdata. 2025 Nov 21;10(Pt 11):x250987. doi: 10.1107/S2414314625009873 (PMC12810295; doi:10.1107/S2414314625009873)
Supplement: Supplementary file 1 [file x-10-x250987-sup1.cif]

##############################################################################
#                                                                            #
# This CIF contains the data for a data article accepted for                 #
# publication in IUCrData. It conforms to the requirements of                #
# Notes for Authors for IUCrData, and has been                               #
# peer reviewed under the auspices of IUCrData.                              #
#                                                                            #
# Full details of the Crystallographic Information File format               #
# are given in the paper "The Crystallographic Information File (CIF):       #
# a New Standard Archive File for Crystallography" by S. R. Hall, F. H.      #
# Allen and I. D. Brown [Acta Cryst. (1991), A47, 655-685].                  #
#                                                                            #
# The current version of the core CIF dictionary is obtainable from          #
# ftp://ftp.iucr.org/pub/cif_core.dic.                                       #
#                                                                            #
# Software is freely available for graphical display of the structure(s)     #
# in this CIF. For information consult the CIF software page                 #
# http://www.iucr.org/resources/cif/software.                                #
#                                                                            #
# This file may be used for bona fide research purposes within the           #
# scientific community so long as proper attribution is given to the data    # 
# article from which it was obtained.                                        #
#                                                                            #
##############################################################################
data_I
_audit_creation_method     'SHELXL-2019/3'
_chemical_name_systematic
;
4-[5-(4-Fluorophenyl)-1,2-oxazol-4-yl]pyridine
;
_chemical_name_common     ?
_chemical_formula_moiety     'C14 H9 F N2 O'
_chemical_formula_sum     'C14 H9 F N2 O'
_chemical_formula_iupac     'C14 H9 F N2 O'
_chemical_formula_weight     240.23
_chemical_melting_point     ?
_space_group_crystal_system     monoclinic
_space_group_name_H-M_alt     'P 21/c'
_space_group_name_Hall     '-P 2ybc'
loop_
    _space_group_symop_operation_xyz
    'x, y, z'
    '-x, y+1/2, -z+1/2'
    '-x, -y, -z'
    'x, -y-1/2, z-1/2'
_cell_length_a     11.0938(9)
_cell_length_b     8.6289(3)
_cell_length_c     13.1513(12)
_cell_angle_alpha     90
_cell_angle_beta     116.342(4)
_cell_angle_gamma     90
_cell_volume     1128.21(15)
_cell_formula_units_Z     4
_cell_measurement_reflns_used     25
_cell_measurement_theta_min     65
_cell_measurement_theta_max     69
_cell_measurement_temperature     193(2)
_exptl_crystal_description     block
_exptl_crystal_colour     colourless
_exptl_crystal_size_max     0.250
_exptl_crystal_size_mid     0.250
_exptl_crystal_size_min     0.200
_exptl_crystal_density_diffrn     1.414
_exptl_crystal_density_meas     ?
_exptl_crystal_density_method     ?
_exptl_crystal_F_000     496
_exptl_absorpt_coefficient_mu     0.855
_exptl_absorpt_correction_type     none
_exptl_absorpt_process_details     ?
_exptl_absorpt_correction_T_min     ?
_exptl_absorpt_correction_T_max     ?
_diffrn_ambient_temperature     193(2)
_diffrn_source     'rotating anode'
_diffrn_radiation_type     CuK\a
_diffrn_radiation_wavelength     1.54178
_diffrn_radiation_monochromator     graphite
_diffrn_measurement_device_type     'Enraf--Nonius CAD-4 '
_diffrn_measurement_device     '\k-geometry diffractometer'
_diffrn_measurement_method     \w/2\q
_diffrn_detector_area_resol_mean     ?
_diffrn_reflns_number     2139
_diffrn_reflns_av_R_equivalents     0
_diffrn_reflns_av_unetI/netI     0.0158
_diffrn_reflns_theta_min     4.447
_diffrn_reflns_theta_max     70.045
_diffrn_reflns_theta_full     67.679
_diffrn_measured_fraction_theta_max     0.999
_diffrn_measured_fraction_theta_full     1.000
_diffrn_reflns_limit_h_min     -13
_diffrn_reflns_limit_h_max     12
_diffrn_reflns_limit_k_min     0
_diffrn_reflns_limit_k_max     10
_diffrn_reflns_limit_l_min     0
_diffrn_reflns_limit_l_max     16
_diffrn_standards_number     3
_diffrn_standards_interval_count     ?
_diffrn_standards_interval_time     60
_diffrn_standards_decay_%     1
_refine_special_details
;
Hydrogen atoms were placed at calculated positions and were refined
in the riding-model approximation with C--H = 0.95 \%A, and with
<i>U</i>~iso~(H) = 1.2 <i>U</i>~eq~(C).
;
_reflns_number_total     2139
_reflns_number_gt     1997
_reflns_threshold_expression     'I > 2\s(I)'
_refine_ls_structure_factor_coef     Fsqd
_refine_ls_matrix_type     full
_refine_ls_R_factor_all     0.0444
_refine_ls_R_factor_gt     0.0422
_refine_ls_wR_factor_gt     0.1213
_refine_ls_wR_factor_ref     0.1239
_refine_ls_goodness_of_fit_ref     1.067
_refine_ls_restrained_S_all     1.067
_refine_ls_number_reflns     2139
_refine_ls_number_parameters     164
_refine_ls_number_restraints     0
_refine_ls_hydrogen_treatment     constr
_refine_ls_weighting_scheme     calc
_refine_ls_weighting_details
              'w=1/[\s^2^(Fo^2^)+(0.0738P)^2^+0.3458P] where P=(Fo^2^+2Fc^2^)/3'
_atom_sites_solution_hydrogens     geom
_atom_sites_solution_primary     direct
_atom_sites_solution_secondary     ?
_refine_ls_shift/su_max     0.000
_refine_ls_shift/su_mean     0.000
_refine_diff_density_max     0.277
_refine_diff_density_min     -0.277
_refine_ls_extinction_method
;
SHELXL-2019/3 (Sheldrick, 2015b)
;
_refine_ls_extinction_coef     0.0086(11)
_refine_ls_extinction_expression
                                  'Fc^*^=kFc[1+0.001xFc^2^\l^3^/sin(2\q)]^-1/4^'
loop_
    _atom_type_symbol
    _atom_type_description
    _atom_type_scat_dispersion_real
    _atom_type_scat_dispersion_imag
    _atom_type_scat_source
    'C' 'C' 0.0181 0.0091
                         'International Tables Vol C Tables 4.2.6.8 and 6.1.1.4'
    'H' 'H' 0.0000 0.0000
                         'International Tables Vol C Tables 4.2.6.8 and 6.1.1.4'
    'F' 'F' 0.0727 0.0534
                         'International Tables Vol C Tables 4.2.6.8 and 6.1.1.4'
    'N' 'N' 0.0311 0.0180
                         'International Tables Vol C Tables 4.2.6.8 and 6.1.1.4'
    'O' 'O' 0.0492 0.0322
                         'International Tables Vol C Tables 4.2.6.8 and 6.1.1.4'
_computing_data_collection
;
Enraf--Nonius Software V5 (Enraf--Nonius, 1989)
;
_computing_cell_refinement
;
Enraf--Nonius Software V5 (Enraf--Nonius, 1989)
;
_computing_data_reduction
;
<i>CORINC</i> (Dr\"ager & Gattow 1971)
;
_computing_structure_solution
;
<i>SHELXT2014</i> (Sheldrick, 2015a)
;
_computing_structure_refinement
;
<i>SHELXL2019/3</i> (Sheldrick, 2015b)
;
_computing_molecular_graphics
;
Platon (Spek, 2009)
;
_computing_publication_material     ?
loop_
    _atom_site_type_symbol
    _atom_site_label
    _atom_site_fract_x
    _atom_site_fract_y
    _atom_site_fract_z
    _atom_site_U_iso_or_equiv
    _atom_site_adp_type
    _atom_site_calc_flag
    _atom_site_occupancy
    _atom_site_disorder_assembly
    _atom_site_disorder_group
    F F1 0.13611(9) 0.46819(11) 0.00038(8) 0.0473(3) Uani d 1 . .
    O O1 0.55369(11) 0.27510(14) 0.48748(9) 0.0424(3) Uani d 1 . .
    C C2 0.58461(15) 0.33567(17) 0.40706(12) 0.0335(3) Uani d 1 . .
    C C3 0.72080(14) 0.33966(16) 0.44657(12) 0.0310(3) Uani d 1 . .
    C C4 0.76924(16) 0.27421(18) 0.55716(13) 0.0372(4) Uani d 1 . .
    H H4 0.862023 0.259844 0.606378 0.045 Uiso calc 1 . .
    N N5 0.67381(14) 0.23630(18) 0.58372(11) 0.0452(4) Uani d 1 . .
    C C6 0.46742(14) 0.37489(17) 0.29991(12) 0.0332(3) Uani d 1 . .
    C C7 0.47353(14) 0.35792(18) 0.19678(13) 0.0372(4) Uani d 1 . .
    H H7 0.554463 0.323746 0.195893 0.045 Uiso calc 1 . .
    C C8 0.36212(15) 0.39071(19) 0.09582(13) 0.0396(4) Uani d 1 . .
    H H8 0.365560 0.380371 0.025244 0.047 Uiso calc 1 . .
    C C9 0.24600(14) 0.43875(17) 0.10017(14) 0.0373(4) Uani d 1 . .
    C C10 0.23548(15) 0.45675(18) 0.19966(15) 0.0401(4) Uani d 1 . .
    H H10 0.153807 0.490165 0.199504 0.048 Uiso calc 1 . .
    C C11 0.34809(15) 0.42451(18) 0.30042(13) 0.0376(4) Uani d 1 . .
    H H11 0.343831 0.436385 0.370570 0.045 Uiso calc 1 . .
    C C12 0.80557(14) 0.39405(16) 0.39348(11) 0.0294(3) Uani d 1 . .
    C C13 0.92774(14) 0.32139(17) 0.41942(13) 0.0344(3) Uani d 1 . .
    H H13 0.956804 0.237041 0.471192 0.041 Uiso calc 1 . .
    C C14 1.00631(15) 0.37309(19) 0.36917(14) 0.0400(4) Uani d 1 . .
    H H14 1.089593 0.322108 0.388691 0.048 Uiso calc 1 . .
    N N15 0.97329(13) 0.48966(17) 0.29514(11) 0.0420(4) Uani d 1 . .
    C C16 0.85625(17) 0.55986(19) 0.27201(13) 0.0407(4) Uani d 1 . .
    H H16 0.829864 0.643649 0.219731 0.049 Uiso calc 1 . .
    C C17 0.77120(15) 0.51901(17) 0.31884(12) 0.0339(3) Uani d 1 . .
    H H17 0.690549 0.575274 0.300406 0.041 Uiso calc 1 . .
loop_
    _atom_site_aniso_label
    _atom_site_aniso_U_11
    _atom_site_aniso_U_22
    _atom_site_aniso_U_33
    _atom_site_aniso_U_12
    _atom_site_aniso_U_13
    _atom_site_aniso_U_23
    F1 0.0339(5) 0.0487(6) 0.0518(6) -0.0011(4) 0.0122(4) 0.0010(4)
    O1 0.0423(6) 0.0510(7) 0.0450(6) -0.0004(5) 0.0296(5) 0.0066(5)
    C2 0.0396(8) 0.0324(7) 0.0380(8) 0.0001(6) 0.0258(7) -0.0007(6)
    C3 0.0367(7) 0.0277(7) 0.0339(7) 0.0019(5) 0.0205(6) 0.0004(5)
    C4 0.0433(8) 0.0372(8) 0.0369(8) 0.0021(6) 0.0230(7) 0.0033(6)
    N5 0.0493(8) 0.0521(8) 0.0418(8) 0.0038(6) 0.0271(7) 0.0093(6)
    C6 0.0327(7) 0.0324(7) 0.0400(8) -0.0020(5) 0.0210(6) -0.0021(6)
    C7 0.0304(7) 0.0441(8) 0.0426(8) -0.0011(6) 0.0212(7) -0.0054(7)
    C8 0.0371(8) 0.0459(9) 0.0402(8) -0.0047(7) 0.0212(7) -0.0049(7)
    C9 0.0296(7) 0.0339(8) 0.0451(8) -0.0030(6) 0.0135(6) -0.0008(6)
    C10 0.0339(8) 0.0362(8) 0.0574(10) 0.0032(6) 0.0266(7) -0.0001(7)
    C11 0.0395(8) 0.0375(8) 0.0454(9) 0.0010(6) 0.0276(7) -0.0014(6)
    C12 0.0327(7) 0.0294(7) 0.0298(7) -0.0036(5) 0.0171(6) -0.0045(5)
    C13 0.0360(7) 0.0322(7) 0.0386(8) 0.0018(6) 0.0197(6) 0.0000(6)
    C14 0.0346(8) 0.0439(9) 0.0472(9) -0.0005(6) 0.0233(7) -0.0063(7)
    N15 0.0429(7) 0.0493(8) 0.0433(7) -0.0090(6) 0.0278(6) -0.0052(6)
    C16 0.0461(9) 0.0422(8) 0.0376(8) -0.0048(7) 0.0221(7) 0.0038(6)
    C17 0.0341(7) 0.0341(7) 0.0354(7) 0.0015(6) 0.0173(6) 0.0015(6)
_geom_special_details
;
 All esds (except the esd in the dihedral angle between two l.s. planes)
 are estimated using the full covariance matrix.  The cell esds are taken
 into account individually in the estimation of esds in distances, angles
 and torsion angles; correlations between esds in cell parameters are only
 used when they are defined by crystal symmetry.  An approximate (isotropic)
 treatment of cell esds is used for estimating esds involving l.s. planes.
;
loop_
    _geom_bond_atom_site_label_1
    _geom_bond_atom_site_label_2
    _geom_bond_site_symmetry_2
    _geom_bond_distance
    _geom_bond_publ_flag
    F1 C9 . 1.3614(17) ?
    O1 C2 . 1.3533(17) ?
    O1 N5 . 1.4118(17) ?
    C2 C3 . 1.363(2) ?
    C2 C6 . 1.471(2) ?
    C3 C4 . 1.425(2) ?
    C3 C12 . 1.4748(18) ?
    C4 N5 . 1.295(2) ?
    C4 H4 . 0.9500 ?
    C6 C11 . 1.394(2) ?
    C6 C7 . 1.395(2) ?
    C7 C8 . 1.384(2) ?
    C7 H7 . 0.9500 ?
    C8 C9 . 1.378(2) ?
    C8 H8 . 0.9500 ?
    C9 C10 . 1.373(2) ?
    C10 C11 . 1.387(2) ?
    C10 H10 . 0.9500 ?
    C11 H11 . 0.9500 ?
    C12 C13 . 1.391(2) ?
    C12 C17 . 1.393(2) ?
    C13 C14 . 1.381(2) ?
    C13 H13 . 0.9500 ?
    C14 N15 . 1.333(2) ?
    C14 H14 . 0.9500 ?
    N15 C16 . 1.340(2) ?
    C16 C17 . 1.382(2) ?
    C16 H16 . 0.9500 ?
    C17 H17 . 0.9500 ?
loop_
    _geom_angle_atom_site_label_1
    _geom_angle_atom_site_label_2
    _geom_angle_atom_site_label_3
    _geom_angle_site_symmetry_1
    _geom_angle_site_symmetry_3
    _geom_angle
    _geom_angle_publ_flag
    C2 O1 N5 . . 109.06(11) ?
    O1 C2 C3 . . 109.53(13) ?
    O1 C2 C6 . . 114.50(12) ?
    C3 C2 C6 . . 135.92(13) ?
    C2 C3 C4 . . 103.39(12) ?
    C2 C3 C12 . . 131.26(13) ?
    C4 C3 C12 . . 125.35(13) ?
    N5 C4 C3 . . 113.09(14) ?
    N5 C4 H4 . . 123.5 ?
    C3 C4 H4 . . 123.5 ?
    C4 N5 O1 . . 104.93(12) ?
    C11 C6 C7 . . 119.52(14) ?
    C11 C6 C2 . . 120.23(13) ?
    C7 C6 C2 . . 120.22(13) ?
    C8 C7 C6 . . 120.21(14) ?
    C8 C7 H7 . . 119.9 ?
    C6 C7 H7 . . 119.9 ?
    C9 C8 C7 . . 118.36(14) ?
    C9 C8 H8 . . 120.8 ?
    C7 C8 H8 . . 120.8 ?
    F1 C9 C10 . . 118.64(13) ?
    F1 C9 C8 . . 118.01(14) ?
    C10 C9 C8 . . 123.35(15) ?
    C9 C10 C11 . . 117.79(14) ?
    C9 C10 H10 . . 121.1 ?
    C11 C10 H10 . . 121.1 ?
    C10 C11 C6 . . 120.76(14) ?
    C10 C11 H11 . . 119.6 ?
    C6 C11 H11 . . 119.6 ?
    C13 C12 C17 . . 117.00(13) ?
    C13 C12 C3 . . 119.80(13) ?
    C17 C12 C3 . . 123.19(13) ?
    C14 C13 C12 . . 119.35(14) ?
    C14 C13 H13 . . 120.3 ?
    C12 C13 H13 . . 120.3 ?
    N15 C14 C13 . . 124.47(14) ?
    N15 C14 H14 . . 117.8 ?
    C13 C14 H14 . . 117.8 ?
    C14 N15 C16 . . 115.57(13) ?
    N15 C16 C17 . . 124.62(15) ?
    N15 C16 H16 . . 117.7 ?
    C17 C16 H16 . . 117.7 ?
    C16 C17 C12 . . 118.96(14) ?
    C16 C17 H17 . . 120.5 ?
    C12 C17 H17 . . 120.5 ?
loop_
    _geom_torsion_atom_site_label_1
    _geom_torsion_atom_site_label_2
    _geom_torsion_atom_site_label_3
    _geom_torsion_atom_site_label_4
    _geom_torsion_site_symmetry_1
    _geom_torsion_site_symmetry_2
    _geom_torsion_site_symmetry_3
    _geom_torsion_site_symmetry_4
    _geom_torsion
    _geom_torsion_publ_flag
    N5 O1 C2 C3 . . . . -0.45(17) ?
    N5 O1 C2 C6 . . . . 177.46(12) ?
    O1 C2 C3 C4 . . . . 0.79(16) ?
    C6 C2 C3 C4 . . . . -176.47(16) ?
    O1 C2 C3 C12 . . . . -179.98(14) ?
    C6 C2 C3 C12 . . . . 2.8(3) ?
    C2 C3 C4 N5 . . . . -0.93(18) ?
    C12 C3 C4 N5 . . . . 179.79(14) ?
    C3 C4 N5 O1 . . . . 0.66(18) ?
    C2 O1 N5 C4 . . . . -0.13(17) ?
    O1 C2 C6 C11 . . . . 32.3(2) ?
    C3 C2 C6 C11 . . . . -150.50(17) ?
    O1 C2 C6 C7 . . . . -145.61(14) ?
    C3 C2 C6 C7 . . . . 31.6(3) ?
    C11 C6 C7 C8 . . . . 0.3(2) ?
    C2 C6 C7 C8 . . . . 178.20(14) ?
    C6 C7 C8 C9 . . . . -0.6(2) ?
    C7 C8 C9 F1 . . . . -178.88(13) ?
    C7 C8 C9 C10 . . . . 0.5(2) ?
    F1 C9 C10 C11 . . . . 179.28(13) ?
    C8 C9 C10 C11 . . . . 0.0(2) ?
    C9 C10 C11 C6 . . . . -0.3(2) ?
    C7 C6 C11 C10 . . . . 0.2(2) ?
    C2 C6 C11 C10 . . . . -177.78(14) ?
    C2 C3 C12 C13 . . . . -147.29(16) ?
    C4 C3 C12 C13 . . . . 31.8(2) ?
    C2 C3 C12 C17 . . . . 34.1(2) ?
    C4 C3 C12 C17 . . . . -146.80(15) ?
    C17 C12 C13 C14 . . . . -1.4(2) ?
    C3 C12 C13 C14 . . . . 179.94(13) ?
    C12 C13 C14 N15 . . . . -0.5(2) ?
    C13 C14 N15 C16 . . . . 1.3(2) ?
    C14 N15 C16 C17 . . . . -0.2(2) ?
    N15 C16 C17 C12 . . . . -1.7(2) ?
    C13 C12 C17 C16 . . . . 2.4(2) ?
    C3 C12 C17 C16 . . . . -179.02(13) ?
loop_
    _geom_hbond_atom_site_label_D
    _geom_hbond_atom_site_label_H
    _geom_hbond_atom_site_label_A
    _geom_hbond_site_symmetry_A
    _geom_hbond_distance_DH
    _geom_hbond_distance_HA
    _geom_hbond_distance_DA
    _geom_hbond_angle_DHA
    _geom_hbond_publ_flag
    C7 H7 N5 4_565 0.95 2.44 3.2772(19) 147.6 yes
_shelx_space_group_comment
;
The symmetry employed for this shelxl refinement is uniquely defined
by the following loop, which should always be used as a source of
symmetry information in preference to the above space-group names.
They are only intended as comments.
;
_shelx_estimated_absorpt_T_min     0.815
_shelx_estimated_absorpt_T_max     0.848
_shelx_hkl_file
;
   1   0   0 1363.56   15.46   1
   2   0   0 4630.14   50.12   1
   3   0   0 2463.88   30.21   1
   4   0   0 9658.79  104.87   1
   5   0   0 1698.32   26.10   1
   6   0   0  536.92   13.87   1
   7   0   0  169.70    7.05   1
   8   0   0 2476.67   40.81   1
   9   0   0 4700.86   66.00   1
  10   0   0 3583.45   53.56   1
  11   0   0  105.38    5.85   1
  12   0   0    0.21    2.77   1
  12   1   0  110.60    4.68   1
  11   1   0  409.41   10.99   1
  10   1   0  356.13   11.47   1
   9   1   0 6086.76   80.45   1
   8   1   0  351.98   11.06   1
   7   1   0   99.96    5.77   1
   6   1   0   17.90    3.05   1
   5   1   0 9718.08  108.40   1
   4   1   0   30.39    2.72   1
   3   1   0   21.10    1.99   1
   2   1   0 1825.48   22.48   1
   1   1   020629.62  278.10   1
   0   2   0 8251.56  168.31   1
   1   2   046962.42  595.59   1
   2   2   015711.65  283.65   1
   3   2   0 3017.55   37.42   1
   4   2   0  324.38    9.08   1
   5   2   0 3167.90   42.87   1
   6   2   0 2190.36   34.61   1
   7   2   0   23.32    3.85   1
   8   2   0 8719.34  106.77   1
   9   2   0   45.85    5.29   1
  10   2   0  634.08   17.89   1
  11   2   0  883.53   19.51   1
  11   3   0 1013.86   20.30   1
  10   3   0  631.90   17.46   1
   9   3   0 7234.02   92.08   1
   8   3   0 3123.25   48.88   1
   7   3   0   26.47    4.21   1
   6   3   0 2409.46   38.03   1
   5   3   0  105.85    5.24   1
   4   3   0  231.23    6.90   1
   3   3   0 2864.23   37.58   1
   2   3   0 7945.98   87.66   1
   1   3   087425.20 1067.64   1
   0   4   0  452.73   11.10   1
   1   4   0 9025.78  100.33   1
   2   4   0 5925.60   69.89   1
   3   4   0  296.39    8.06   1
   4   4   0   16.67    3.08   1
   5   4   0   10.09    3.24   1
   6   4   0 1295.84   26.40   1
   7   4   0  325.89   10.66   1
   8   4   0   17.77    4.42   1
   9   4   0 1303.70   27.55   1
  10   4   0  929.00   20.79   1
  11   4   0 2854.63   39.11   1
  10   5   0  253.65    7.93   1
   9   5   0    3.34    4.41   1
   8   5   0 1485.72   29.81   1
   7   5   0 5795.58   77.48   1
   6   5   0   27.99    4.72   1
   5   5   0  666.72   17.87   1
   4   5   0   27.42    4.23   1
   3   5   0 1748.67   29.77   1
   2   5   0 6481.85   78.44   1
   1   5   012516.86  138.60   1
   0   6   0   23.40    4.09   1
   1   6   0 1946.13   32.87   1
   2   6   0 3932.04   55.01   1
   3   6   0   55.61    4.99   1
   4   6   0  790.75   20.23   1
   5   6   0  140.22    7.61   1
   6   6   0 1592.30   31.57   1
   7   6   0  766.41   20.36   1
   8   6   0   -1.91    3.88   1
   9   6   0  766.16   17.88   1
   9   7   0   93.29    4.47   1
   8   7   0  226.34    7.99   1
   7   7   0  104.05    6.08   1
   6   7   0    3.77    4.29   1
   5   7   0  267.12   10.16   1
   4   7   0 1963.03   36.04   1
   3   7   0 3105.83   48.65   1
   2   7   0 3379.95   51.24   1
   1   7   0 2945.16   46.31   1
   0   8   0  413.24   12.42   1
   1   8   0  194.47    8.57   1
   2   8   0 1304.64   28.01   1
   3   8   0    3.77    3.57   1
   4   8   0 1027.75   23.89   1
   5   8   0  271.54    9.70   1
   6   8   0 1276.32   25.42   1
   7   8   0   -4.36    3.97   1
   6   9   0   36.71    3.35   1
   5   9   0  402.94   12.25   1
   4   9   0  599.99   16.21   1
   3   9   0   47.54    4.67   1
   2   9   0  951.60   22.03   1
   1   9   0   72.43    5.55   1
   0  10   0  480.85   13.32   1
   1  10   0  149.67    6.21   1
   2  10   0  107.29    5.32   1
   3  10   0   42.98    3.69   1
   3  10   1   23.07    3.19   1
   2  10   1  839.23   17.41   1
   1  10   1    9.57    2.78   1
   0  10   1    9.92    3.05   1
  -1  10   1    1.10    3.34   1
  -2  10   1  224.94    7.53   1
  -3  10   1  110.89    5.34   1
  -4  10   1  580.46   13.10   1
  -6   9   1  431.67   12.03   1
  -5   9   1  825.40   18.47   1
  -4   9   1  959.01   21.35   1
  -3   9   1 2540.84   40.81   1
  -2   9   1    6.44    3.80   1
  -1   9   1  220.23    8.94   1
   0   9   1   81.06    5.78   1
   1   9   1    7.01    3.15   1
   2   9   1  119.96    6.72   1
   3   9   1   51.75    4.62   1
   4   9   1  756.30   18.05   1
   5   9   1  157.19    6.25   1
   7   8   1   26.95    3.15   1
   6   8   1 1454.14   26.68   1
   5   8   1  237.40    8.85   1
   4   8   1 2121.56   37.07   1
   3   8   1  125.11    7.15   1
   2   8   1  568.70   17.87   1
   1   8   1  159.55    8.02   1
   0   8   1  116.66    6.54   1
  -1   8   1  175.24    8.28   1
  -2   8   1  165.55    8.01   1
  -3   8   1  314.34   10.89   1
  -4   8   1   19.01    4.35   1
  -5   8   1   66.26    5.83   1
  -6   8   1   75.62    5.35   1
  -7   8   1  372.71   10.06   1
  -8   8   1  305.40    8.10   1
  -9   7   1  108.34    5.09   1
  -8   7   1  102.90    5.76   1
  -7   7   1  123.34    7.07   1
  -6   7   1 1104.42   25.18   1
  -5   7   1  217.00    9.11   1
  -4   7   1 1552.20   31.02   1
  -3   7   1   12.76    4.22   1
  -2   7   1  432.34   12.61   1
  -1   7   1 1847.82   33.90   1
   0   7   1  195.01    8.59   1
   1   7   1  164.34    7.97   1
   2   7   1  133.26    7.09   1
   3   7   1 3436.50   52.49   1
   4   7   1    6.81    3.69   1
   5   7   1  159.50    8.08   1
   6   7   1 1818.45   33.39   1
   7   7   1 1074.50   22.85   1
   8   7   1   30.19    3.73   1
   9   6   1  362.41    9.46   1
   8   6   1   -0.35    3.94   1
   7   6   1  352.20   11.27   1
   6   6   1 3029.33   48.12   1
   5   6   1 1027.61   24.24   1
   4   6   1  943.42   22.70   1
   3   6   1 3168.68   48.01   1
   2   6   1   87.11    5.62   1
   1   6   1 1719.90   30.59   1
   0   6   1 2141.09   35.14   1
  -1   6   1   33.42    4.26   1
  -2   6   1 5624.29   72.60   1
  -3   6   1  498.51   15.29   1
  -4   6   1  299.66   10.28   1
  -5   6   1 1235.86   26.75   1
  -6   6   1   -8.87    4.94   1
  -7   6   1   54.02    5.03   1
  -8   6   1   32.97    4.63   1
  -9   6   1  426.22   13.45   1
 -10   6   1  636.07   14.59   1
 -11   5   1   16.94    2.65   1
 -10   5   1  185.80    7.17   1
  -9   5   1  678.45   18.54   1
  -8   5   1  345.51   11.42   1
  -7   5   1    3.54    4.38   1
  -6   5   1 2065.39   36.39   1
  -5   5   1 1246.15   25.56   1
  -4   5   1 2790.93   41.96   1
  -3   5   1 3428.37   47.73   1
  -2   5   1 1026.41   20.45   1
  -1   5   1   32.19    3.31   1
   0   5   1 1735.06   28.28   1
   1   5   1 6309.03   76.32   1
   2   5   1 3870.92   52.07   1
   3   5   1  388.47   10.48   1
   4   5   1   29.69    3.77   1
   5   5   1  680.97   18.64   1
   6   5   1 4422.41   62.86   1
   7   5   1  952.03   23.34   1
   8   5   1  147.20    7.17   1
   9   5   1  836.20   19.59   1
  10   5   1  289.45    8.12   1
  10   4   1   20.55    3.92   1
   9   4   1 2358.64   39.11   1
   8   4   1  383.35   11.81   1
   7   4   1 1666.16   32.26   1
   6   4   1   51.13    5.31   1
   5   4   1  753.25   18.75   1
   4   4   1  845.23   18.90   1
   3   4   1   34.00    3.03   1
   2   4   1    2.43    2.64   1
   1   4   1   18.67    2.53   1
   0   4   1    2.10    3.11   1
  -1   4   1   78.61    4.09   1
  -2   4   114024.24  151.13   1
  -3   4   1 6657.03   78.17   1
  -4   4   1 1073.42   20.77   1
  -5   4   1 9039.32  105.68   1
  -6   4   1    7.28    2.94   1
  -7   4   1  690.38   18.88   1
  -8   4   1  374.20   11.78   1
  -9   4   1   61.19    5.60   1
 -10   4   1  658.27   17.62   1
 -11   4   1    2.68    3.51   1
 -11   3   1 1202.48   23.50   1
 -10   3   1   25.74    4.55   1
  -9   3   1 2508.55   42.34   1
  -8   3   1  246.60    9.46   1
  -7   3   1  188.59    7.78   1
  -6   3   1 2539.57   38.79   1
  -5   3   1 1648.32   27.30   1
  -4   3   1  118.88    4.87   1
  -3   3   1 8037.60   89.61   1
  -2   3   1  477.55   10.27   1
  -1   3   1 4618.85   53.27   1
   0   3   145725.66  635.12   1
   1   3   1 1052.80   16.95   1
   2   3   1  188.37    5.54   1
   3   3   1  979.76   17.89   1
   4   3   1  141.93    5.74   1
   5   3   1  167.67    6.64   1
   6   3   1 2090.30   35.16   1
   7   3   1 8007.93   99.25   1
   8   3   1  181.41    8.41   1
   9   3   1 1822.11   33.95   1
  10   3   1   -2.41    4.20   1
  11   3   1  625.17   14.26   1
  11   2   1  337.73    8.88   1
  10   2   1  201.59    8.03   1
   9   2   1  268.78   10.10   1
   8   2   1  260.71    9.84   1
   7   2   1 3135.57   47.67   1
   6   2   1  272.96    8.81   1
   5   2   1 2737.18   39.25   1
   4   2   1 1172.31   20.36   1
   3   2   1 2387.93   31.73   1
   2   2   1 7325.70   80.05   1
   1   2   1 7731.87   82.81   1
   0   2   190054.10 1030.49   1
  -1   2   186109.66  993.34   1
  -2   2   1 8104.83   86.83   1
  -3   2   1  568.82   10.97   1
  -4   2   113410.74  143.41   1
  -5   2   1  730.56   15.43   1
  -6   2   1  227.33    7.61   1
  -7   2   1   68.26    4.66   1
  -8   2   1   26.56    4.19   1
  -9   2   1  428.83   12.71   1
 -10   2   1  104.42    6.90   1
 -11   2   1 1359.24   26.52   1
 -12   2   1    2.16    2.48   1
 -12   1   1  110.00    5.40   1
 -11   1   1 1052.48   22.96   1
 -10   1   1 3748.71   55.37   1
  -9   1   1 1402.63   29.09   1
  -8   1   1   83.90    5.52   1
  -7   1   1   10.48    2.88   1
  -6   1   1  170.82    6.33   1
  -5   1   1 2539.03   34.76   1
  -4   1   110404.29  112.06   1
  -3   1   1 7836.67   84.23   1
  -2   1   139364.44  499.11   1
  -1   1   1    2.95    0.85   1
   0   1   1 1668.67   19.30   1
   1   1   1   79.27    2.52   1
   2   1   1 9661.15  199.49   1
   3   1   1 2602.05   32.89   1
   4   1   1 8819.08   97.93   1
   5   1   1 2917.95   40.32   1
   6   1   1 1060.67   21.74   1
   7   1   1  605.87   17.17   1
   8   1   111590.53  136.18   1
   9   1   1 1063.36   24.65   1
  10   1   1   98.39    6.16   1
  11   1   1  117.76    5.86   1
 -12   0   2   30.80    3.57   1
 -11   0   2   18.08    4.19   1
 -10   0   2  313.88   10.75   1
  -9   0   2   -0.86    4.56   1
  -8   0   2  132.05    6.45   1
  -7   0   2  172.10    6.69   1
  -6   0   2  348.27   10.31   1
  -5   0   2 9089.55  100.43   1
  -4   0   240450.07  580.09   1
  -3   0   2   86.63    3.00   1
  -2   0   2  171.58    4.34   1
  -1   0   236890.94  445.50   1
   0   0   2 2929.13   32.45   1
   1   0   244321.68  558.82   1
   2   0   215640.20  286.27   1
   3   0   2   64.29    3.23   1
   4   0   2  743.96   15.21   1
   5   0   215169.48  165.54   1
   6   0   2 9180.17  108.08   1
   7   0   2 6470.48   83.00   1
   8   0   2  811.38   21.41   1
   9   0   2   40.25    4.73   1
  10   0   2  151.89    6.98   1
  11   0   2   52.36    4.05   1
  11   1   2  232.08    6.91   1
  10   1   2  228.23    8.34   1
   9   1   2   65.18    5.48   1
   8   1   2 2822.18   45.66   1
   7   1   2 3891.47   56.23   1
   6   1   2 3502.37   50.06   1
   5   1   214121.20  155.38   1
   4   1   2 1382.32   22.88   1
   3   1   2  908.82   15.90   1
   2   1   2 3334.86   39.74   1
   1   1   267392.31  808.08   1
   0   1   2 2869.21   32.53   1
  -1   1   216909.01  254.58   1
  -2   1   249071.87  605.55   1
  -3   1   2 2705.81   32.56   1
  -4   1   2 4990.07   57.39   1
  -5   1   2 6635.93   76.11   1
  -6   1   2  884.98   17.82   1
  -7   1   2  134.00    6.14   1
  -8   1   2   48.08    4.89   1
  -9   1   2  769.77   20.47   1
 -10   1   2 1261.30   27.46   1
 -11   1   2 1072.26   23.80   1
 -12   1   2  178.67    7.12   1
 -12   2   2  558.56   14.30   1
 -11   2   2    3.03    4.18   1
 -10   2   2 4092.78   59.35   1
  -9   2   2   12.90    4.09   1
  -8   2   2   44.81    4.52   1
  -7   2   2  286.23    8.94   1
  -6   2   2 6213.37   75.18   1
  -5   2   2  944.16   17.72   1
  -4   2   215099.31  160.04   1
  -3   2   240231.75  576.59   1
  -2   2   2 3275.32   38.51   1
  -1   2   238426.95  519.47   1
   0   2   263518.81  782.82   1
   1   2   214615.10  278.22   1
   2   2   2  825.45   14.50   1
   3   2   2 2175.38   30.54   1
   4   2   2 8555.27   97.69   1
   5   2   2 3477.42   48.23   1
   6   2   2    3.76    4.28   1
   7   2   2  759.27   19.94   1
   8   2   2 1621.12   31.96   1
   9   2   2 2437.21   40.68   1
  10   2   2  339.21    9.83   1
  11   2   2    5.12    2.27   1
  10   3   2   91.45    5.16   1
   9   3   2  399.69   11.70   1
   8   3   2 1210.56   26.57   1
   7   3   2  212.09    9.07   1
   6   3   2 4519.36   62.49   1
   5   3   2    4.66    2.64   1
   4   3   2    2.76    2.75   1
   3   3   2    2.23    3.41   1
   2   3   2  224.58    6.29   1
   1   3   2   32.66    2.55   1
   0   3   2 2852.43   35.86   1
  -1   3   2  972.57   15.98   1
  -2   3   2    8.89    1.81   1
  -3   3   2 5699.09   66.00   1
  -4   3   2    4.54    2.26   1
  -5   3   2 1556.27   25.95   1
  -6   3   2 3567.05   49.37   1
  -7   3   2   -0.75    3.28   1
  -8   3   2  382.69   11.49   1
  -9   3   2  210.17    9.06   1
 -10   3   2 2397.98   40.43   1
 -11   3   2   -7.67    4.30   1
 -12   3   2   74.89    3.99   1
 -11   4   2   19.51    3.42   1
 -10   4   2    8.38    3.59   1
  -9   4   2 2651.19   43.76   1
  -8   4   2    4.40    3.09   1
  -7   4   2  283.80    9.80   1
  -6   4   2  725.04   18.33   1
  -5   4   2   40.19    4.02   1
  -4   4   2  740.92   16.48   1
  -3   4   2 7284.00   84.50   1
  -2   4   2 9704.34  107.95   1
  -1   4   226198.53  482.00   1
   0   4   2 4608.96   56.24   1
   1   4   2  214.03    6.56   1
   2   4   2   57.88    3.92   1
   3   4   2 6999.01   83.78   1
   4   4   2  334.99    9.67   1
   5   4   2 6461.76   81.95   1
   6   4   2  677.00   19.01   1
   7   4   2  298.56   10.69   1
   8   4   2   90.49    6.51   1
   9   4   2    7.03    3.49   1
  10   4   2  781.71   16.71   1
   9   5   2  215.94    7.48   1
   8   5   2  736.08   18.89   1
   7   5   2  203.15    8.67   1
   6   5   2 4739.90   66.41   1
   5   5   2  316.10   10.73   1
   4   5   2 2372.30   39.02   1
   3   5   2 1081.60   22.78   1
   2   5   2  713.88   17.34   1
   1   5   2   44.91    3.97   1
   0   5   218347.89  197.60   1
  -1   5   2 2634.42   38.29   1
  -2   5   2 8785.35  101.74   1
  -3   5   2  653.76   16.22   1
  -4   5   2 1595.40   28.56   1
  -5   5   2   44.22    4.52   1
  -6   5   2    1.65    4.70   1
  -7   5   2   56.12    5.89   1
  -8   5   2  348.69   11.28   1
  -9   5   2   75.80    5.87   1
 -10   5   2  807.60   19.11   1
 -11   5   2 1707.08   27.25   1
 -10   6   2  114.79    5.49   1
  -9   6   2  715.16   18.15   1
  -8   6   2   36.50    4.19   1
  -7   6   2  444.00   12.77   1
  -6   6   2    3.09    4.62   1
  -5   6   2   34.65    4.75   1
  -4   6   2  429.07   12.04   1
  -3   6   2  777.30   19.44   1
  -2   6   2 1993.78   34.02   1
  -1   6   2 2575.96   40.18   1
   0   6   2  112.47    5.94   1
   1   6   2  515.29   15.31   1
   2   6   2    8.13    3.16   1
   3   6   2  256.98    9.42   1
   4   6   2 5190.67   70.85   1
   5   6   2 1754.14   33.48   1
   6   6   2   17.28    4.35   1
   7   6   2  172.68    7.60   1
   8   6   2    7.27    2.54   1
   9   6   2  100.04    4.82   1
   8   7   2   44.58    3.23   1
   7   7   2  281.05    8.78   1
   6   7   2  114.70    6.76   1
   5   7   2   96.54    6.92   1
   4   7   2  493.46   13.75   1
   3   7   2  397.95   12.27   1
   2   7   2   90.13    5.91   1
   1   7   2  233.96    9.31   1
   0   7   2  129.90    6.98   1
  -1   7   2  314.18   10.50   1
  -2   7   2  740.94   19.96   1
  -3   7   2 4613.43   64.75   1
  -4   7   2 3464.28   52.73   1
  -5   7   2 1927.44   35.70   1
  -6   7   2  871.88   22.25   1
  -7   7   2  616.48   17.60   1
  -8   7   2  144.95    6.67   1
  -9   7   2   21.68    3.47   1
  -8   8   2    3.35    2.26   1
  -7   8   2  159.60    6.90   1
  -6   8   2  577.02   16.47   1
  -5   8   2  285.32   10.13   1
  -4   8   2 1352.84   28.42   1
  -3   8   2   23.95    4.68   1
  -2   8   2 1111.48   25.46   1
  -1   8   2  227.64    9.31   1
   0   8   2   15.66    3.54   1
   1   8   2  110.77    6.68   1
   2   8   2  506.79   13.65   1
   3   8   2    6.70    3.28   1
   4   8   2  375.66   11.35   1
   5   8   2  752.84   18.68   1
   6   8   2   13.74    3.23   1
   5   9   2 1060.77   19.74   1
   4   9   2   34.31    4.21   1
   3   9   2  154.76    6.91   1
   2   9   2   -3.22    3.67   1
   1   9   2   65.49    5.40   1
   0   9   2  165.04    7.63   1
  -1   9   2    6.76    3.57   1
  -2   9   2 1331.31   27.10   1
  -3   9   2  614.36   17.29   1
  -4   9   2  343.90   10.34   1
  -5   9   2  563.15   15.40   1
  -6   9   2   62.84    4.37   1
  -4  10   2    5.18    2.35   1
  -3  10   2   72.40    4.65   1
  -2  10   2   55.71    4.39   1
  -1  10   2   14.92    2.99   1
   0  10   2    5.45    2.62   1
   1  10   2   10.96    2.82   1
   2  10   2   12.76    2.75   1
   1  10   3   36.36    3.17   1
   0  10   3  428.62   12.42   1
  -1  10   3  117.92    5.38   1
  -2  10   3   76.39    4.64   1
  -3  10   3  113.04    5.21   1
  -4  10   3   63.36    3.88   1
  -6   9   3  214.59    7.18   1
  -5   9   3  510.87   14.38   1
  -4   9   3 2397.32   38.09   1
  -3   9   3  307.82    9.86   1
  -2   9   3  581.69   16.84   1
  -1   9   3  463.70   12.40   1
   0   9   3  182.17    7.69   1
   1   9   3   22.49    4.05   1
   2   9   3   82.30    5.42   1
   3   9   3   42.01    4.30   1
   4   9   3  103.31    5.33   1
   6   8   3  724.63   16.00   1
   5   8   3  498.59   14.47   1
   4   8   3   96.36    5.86   1
   3   8   3   36.26    4.84   1
   2   8   3  586.39   17.61   1
   1   8   3  190.49    8.39   1
   0   8   3   80.85    6.31   1
  -1   8   3   71.73    5.70   1
  -2   8   3 1421.04   29.46   1
  -3   8   3  308.45   10.65   1
  -4   8   3   33.54    4.61   1
  -5   8   3  431.77   12.58   1
  -6   8   3  674.92   18.36   1
  -7   8   3  586.76   15.84   1
  -8   8   3  141.34    5.90   1
  -9   7   3  227.39    7.78   1
  -8   7   3   17.41    3.42   1
  -7   7   3  865.38   21.48   1
  -6   7   3   16.26    4.46   1
  -5   7   3   18.37    4.56   1
  -4   7   3 4500.25   63.73   1
  -3   7   3   24.77    4.24   1
  -2   7   3   81.85    6.02   1
  -1   7   3  198.16    8.61   1
   0   7   3  982.34   23.63   1
   1   7   3 1464.55   29.86   1
   2   7   3  613.49   18.00   1
   3   7   3  516.54   14.25   1
   4   7   3   25.54    4.71   1
   5   7   3 1858.91   33.65   1
   6   7   3 1248.12   24.88   1
   7   7   3   77.86    4.64   1
   8   6   3   93.52    5.20   1
   7   6   3   59.26    4.93   1
   6   6   3  505.71   15.93   1
   5   6   3 3732.50   55.81   1
   4   6   3 1161.93   26.14   1
   3   6   3    7.75    3.62   1
   2   6   3 1691.55   31.63   1
   1   6   3  306.09   10.11   1
   0   6   3   99.77    6.24   1
  -1   6   3 3809.89   54.00   1
  -2   6   3    7.55    3.80   1
  -3   6   3 3732.20   53.57   1
  -4   6   3  564.35   16.81   1
  -5   6   3  788.26   20.40   1
  -6   6   3  247.07    9.58   1
  -7   6   3   31.63    4.64   1
  -8   6   3   33.74    4.63   1
  -9   6   3   93.95    5.84   1
 -10   6   3  509.43   13.79   1
 -11   5   3    6.98    2.69   1
 -10   5   3  139.86    7.09   1
  -9   5   3   71.90    5.49   1
  -8   5   3   76.73    5.77   1
  -7   5   3  598.82   17.94   1
  -6   5   3   86.70    6.15   1
  -5   5   3  221.94    8.44   1
  -4   5   3 2473.19   38.51   1
  -3   5   3 1063.51   21.62   1
  -2   5   3  502.93   13.88   1
  -1   5   3 2366.43   35.97   1
   0   5   3  412.38   12.47   1
   1   5   3 3973.26   53.88   1
   2   5   3 1925.12   32.71   1
   3   5   3  806.36   19.67   1
   4   5   3  421.95   12.19   1
   5   5   3  268.33   10.02   1
   6   5   3  332.03   11.04   1
   7   5   3  328.30   10.81   1
   8   5   3  618.14   16.63   1
   9   5   3   42.60    3.59   1
   9   4   3  320.74    9.25   1
   8   4   3  712.23   18.99   1
   7   4   3   -3.50    4.76   1
   6   4   3   17.97    4.28   1
   5   4   3 2606.37   42.28   1
   4   4   3  579.86   16.37   1
   3   4   3  355.43   10.16   1
   2   4   3  353.61   11.09   1
   1   4   3  621.55   14.60   1
   0   4   3  563.42   13.38   1
  -1   4   3    3.31    2.43   1
  -2   4   3 6895.72   80.17   1
  -3   4   315493.84  167.34   1
  -4   4   3   44.07    3.43   1
  -5   4   313991.42  155.21   1
  -6   4   3 1784.74   31.32   1
  -7   4   3  125.84    6.62   1
  -8   4   3  916.76   22.46   1
  -9   4   3   76.14    5.88   1
 -10   4   3  278.01    9.84   1
 -11   4   3   41.11    4.13   1
 -12   4   3    1.82    2.33   1
 -12   3   3  812.75   17.56   1
 -11   3   3  195.75    8.01   1
 -10   3   3 1226.99   26.64   1
  -9   3   3   68.88    5.64   1
  -8   3   3 1146.16   25.12   1
  -7   3   3 2739.05   42.13   1
  -6   3   3  537.94   14.52   1
  -5   3   3 2471.43   35.81   1
  -4   3   3   11.22    2.64   1
  -3   3   3  233.49    6.37   1
  -2   3   3   24.09    2.54   1
  -1   3   311612.18  124.80   1
   0   3   318787.69  368.20   1
   1   3   3 4125.74   50.72   1
   2   3   3   54.96    3.84   1
   3   3   3 7308.13   86.12   1
   4   3   3  224.76    7.81   1
   5   3   3 4785.20   64.38   1
   6   3   3  578.64   17.34   1
   7   3   3    0.44    4.77   1
   8   3   3   -0.42    4.10   1
   9   3   3  103.29    5.96   1
  10   3   3   26.22    3.11   1
  10   2   3  123.03    5.74   1
   9   2   3    0.75    4.06   1
   8   2   3   13.94    3.63   1
   7   2   3  400.88   12.04   1
   6   2   3 2344.24   38.99   1
   5   2   3  279.58    8.97   1
   4   2   3  412.23   12.33   1
   3   2   3 6693.38   78.26   1
   2   2   3 5337.71   62.60   1
   1   2   314144.91  149.52   1
   0   2   341619.61  584.89   1
  -1   2   3  307.88    7.33   1
  -2   2   3 2844.86   34.77   1
  -3   2   3  189.07    5.09   1
  -4   2   3 6034.85   69.22   1
  -5   2   3 5314.83   63.73   1
  -6   2   3  679.21   15.66   1
  -7   2   3  156.07    6.45   1
  -8   2   3  148.31    7.09   1
  -9   2   3 1677.46   32.27   1
 -10   2   3   31.23    4.78   1
 -11   2   3  377.64   11.37   1
 -12   2   3   56.00    4.34   1
 -12   1   3  109.25    6.02   1
 -11   1   3  471.91   12.75   1
 -10   1   3  413.45   12.43   1
  -9   1   3 6154.40   80.34   1
  -8   1   3 4098.37   56.96   1
  -7   1   3  141.69    6.27   1
  -6   1   314804.27  160.51   1
  -5   1   3    5.80    2.29   1
  -4   1   3  679.62   12.70   1
  -3   1   3   40.34    2.29   1
  -2   1   310235.51  107.67   1
  -1   1   321250.62  326.80   1
   0   1   340093.94  537.67   1
   1   1   314863.47  155.40   1
   2   1   3   15.32    2.13   1
   3   1   3   24.01    2.91   1
   4   1   3 6693.74   79.55   1
   5   1   3 1773.16   30.31   1
   6   1   3 1441.84   28.23   1
   7   1   3 1757.74   33.18   1
   8   1   3    5.88    3.63   1
   9   1   3  263.30    9.30   1
  10   1   3  467.09   13.52   1
 -13   0   4  286.65    7.86   1
 -12   0   4   53.45    4.60   1
 -11   0   4 1865.90   34.29   1
 -10   0   419545.67  216.89   1
  -9   0   4 1348.25   27.67   1
  -8   0   4  834.39   19.71   1
  -7   0   4 8131.79   95.61   1
  -6   0   4  406.33   11.37   1
  -5   0   412628.42  136.24   1
  -4   0   4 1576.26   22.76   1
  -3   0   4  887.25   14.42   1
  -2   0   4 3469.95   40.54   1
  -1   0   4  862.37   13.63   1
   0   0   4 1151.64   17.24   1
   1   0   4    2.13    1.70   1
   2   0   422063.92  230.78   1
   3   0   443295.05  707.22   1
   4   0   4 2429.86   36.85   1
   5   0   4 1790.68   31.66   1
   6   0   4  996.05   23.22   1
   7   0   4 2495.84   42.07   1
   8   0   4    5.65    3.19   1
   9   0   4  383.32   10.85   1
  10   0   4  126.98    5.41   1
  10   1   4  106.22    4.83   1
   9   1   4   88.93    5.56   1
   8   1   4  419.56   12.37   1
   7   1   4  218.00    9.35   1
   6   1   4 1562.56   30.55   1
   5   1   4  949.11   21.51   1
   4   1   4   28.94    3.84   1
   3   1   4 2931.01   40.47   1
   2   1   4  244.77    6.68   1
   1   1   4  386.70    9.46   1
   0   1   4  676.73   12.29   1
  -1   1   4 4812.46   54.54   1
  -2   1   423476.51  381.40   1
  -3   1   4 6357.18   70.70   1
  -4   1   4 1252.07   19.54   1
  -5   1   410652.71  116.80   1
  -6   1   4 4766.79   59.44   1
  -7   1   4 3021.08   43.29   1
  -8   1   4  764.28   19.06   1
  -9   1   4 4633.93   64.31   1
 -10   1   4  292.15   10.66   1
 -11   1   4  193.09    8.97   1
 -12   1   4  783.67   18.76   1
 -13   1   4   21.26    2.71   1
 -13   2   4   36.91    3.04   1
 -12   2   4   34.81    4.19   1
 -11   2   4    0.41    4.14   1
 -10   2   4   52.09    5.27   1
  -9   2   4  396.20   11.90   1
  -8   2   4  121.37    6.54   1
  -7   2   4 1734.17   29.93   1
  -6   2   4 2696.94   38.77   1
  -5   2   422496.05  236.61   1
  -4   2   4 8107.57   90.66   1
  -3   2   4 1754.01   24.95   1
  -2   2   410157.51  109.47   1
  -1   2   412031.92  128.27   1
   0   2   4 5129.84   59.55   1
   1   2   415518.12  165.04   1
   2   2   4 3113.65   41.57   1
   3   2   4  783.89   17.15   1
   4   2   4 8995.08  105.60   1
   5   2   4  966.93   22.12   1
   6   2   4 1707.74   32.45   1
   7   2   4  274.90   10.15   1
   8   2   4 1348.89   27.69   1
   9   2   4   25.69    3.79   1
  10   2   4    7.82    2.45   1
   9   3   4   33.15    3.72   1
   8   3   4   54.43    4.78   1
   7   3   4  337.13   11.10   1
   6   3   4  514.07   13.99   1
   5   3   4   76.35    6.09   1
   4   3   4 9238.68  109.44   1
   3   3   4 6359.39   78.08   1
   2   3   419183.03  205.29   1
   1   3   4   13.58    2.80   1
   0   3   4  506.56   11.95   1
  -1   3   4 7548.92   85.23   1
  -2   3   4 1896.88   27.52   1
  -3   3   4   51.11    3.43   1
  -4   3   4 5674.91   67.85   1
  -5   3   4   25.99    3.25   1
  -6   3   4 4432.34   58.30   1
  -7   3   4  980.02   21.63   1
  -8   3   4    5.23    3.45   1
  -9   3   4   98.71    6.99   1
 -10   3   4  512.90   13.82   1
 -11   3   4 1348.74   27.10   1
 -12   3   4    4.98    2.75   1
 -12   4   4   53.04    3.78   1
 -11   4   4  146.90    6.65   1
 -10   4   4  714.52   19.32   1
  -9   4   4    4.00    4.55   1
  -8   4   4  710.41   19.42   1
  -7   4   4 1244.56   26.05   1
  -6   4   4 2038.11   34.29   1
  -5   4   4 1493.47   26.89   1
  -4   4   4  726.31   16.65   1
  -3   4   4  513.05   13.23   1
  -2   4   4 4618.37   57.86   1
  -1   4   4 9685.22  109.23   1
   0   4   415297.67  166.11   1
   1   4   429508.36  309.57   1
   2   4   4  465.02   13.60   1
   3   4   4 1876.44   32.56   1
   4   4   4   20.23    4.10   1
   5   4   4 3423.87   52.16   1
   6   4   4 1556.92   31.11   1
   7   4   4  367.68   11.21   1
   8   4   4   -1.02    3.70   1
   9   4   4  392.90   11.01   1
   8   5   4   42.98    3.90   1
   7   5   4    6.41    3.04   1
   6   5   4  229.23    9.59   1
   5   5   4 5781.05   77.35   1
   4   5   4  834.81   21.44   1
   3   5   4 1584.72   30.53   1
   2   5   4 1163.19   24.38   1
   1   5   4   18.01    3.80   1
   0   5   4 4177.79   56.29   1
  -1   5   4 1876.18   31.35   1
  -2   5   4 4083.24   54.89   1
  -3   5   4 3829.60   52.65   1
  -4   5   4 1098.85   23.02   1
  -5   5   4 4415.32   60.49   1
  -6   5   4  294.57   10.03   1
  -7   5   4    8.71    3.63   1
  -8   5   4  821.62   21.76   1
  -9   5   4  959.74   23.03   1
 -10   5   4    8.90    3.83   1
 -11   5   4   -2.24    3.12   1
 -10   6   4    3.29    4.00   1
  -9   6   4 1534.92   29.35   1
  -8   6   4 1640.75   31.65   1
  -7   6   4  966.01   23.36   1
  -6   6   4   53.91    5.21   1
  -5   6   4   13.15    3.55   1
  -4   6   4  901.45   21.62   1
  -3   6   4   33.00    4.79   1
  -2   6   4 1090.02   23.83   1
  -1   6   4  860.91   20.69   1
   0   6   4  129.38    6.74   1
   1   6   4   54.76    4.81   1
   2   6   4 1214.13   26.25   1
   3   6   4   19.15    4.20   1
   4   6   4    4.14    4.31   1
   5   6   4   46.65    5.23   1
   6   6   4 1241.28   25.68   1
   7   6   4   27.20    3.27   1
   7   7   4    1.38    2.48   1
   6   7   4   23.68    3.48   1
   5   7   4    2.17    4.16   1
   4   7   4   62.98    5.32   1
   3   7   4  870.96   22.28   1
   2   7   4  763.02   20.63   1
   1   7   4  729.60   20.35   1
   0   7   4 5465.14   73.97   1
  -1   7   4   23.68    4.21   1
  -2   7   4  185.93    8.34   1
  -3   7   4 3324.48   51.18   1
  -4   7   4   30.21    4.54   1
  -5   7   4  559.67   17.49   1
  -6   7   4 1779.27   33.67   1
  -7   7   4 1150.47   25.39   1
  -8   7   4  283.00    9.67   1
  -9   7   4  499.38   13.78   1
 -10   7   4   11.01    2.64   1
  -8   8   4   14.34    3.46   1
  -7   8   4    6.49    3.39   1
  -6   8   4 2282.63   37.69   1
  -5   8   4  633.57   18.07   1
  -4   8   4  225.93    9.02   1
  -3   8   4   28.74    5.02   1
  -2   8   4  253.14    9.67   1
  -1   8   4  972.05   23.72   1
   0   8   4   80.45    6.29   1
   1   8   4   61.52    5.39   1
   2   8   4   28.19    4.40   1
   3   8   4   69.55    5.36   1
   4   8   4 1222.94   24.20   1
   5   8   4    7.58    2.93   1
   3   9   4   17.88    3.25   1
   2   9   4  467.74   13.68   1
   1   9   4  405.97   10.98   1
   0   9   4  129.59    6.64   1
  -1   9   4   81.41    5.59   1
  -2   9   4  373.97   10.96   1
  -3   9   4    0.70    3.88   1
  -4   9   4   29.18    4.10   1
  -5   9   4   17.23    3.27   1
  -6   9   4  599.14   14.56   1
  -7   9   4  181.51    5.88   1
  -3  10   4  359.98   10.39   1
  -2  10   4  161.45    6.00   1
  -1  10   4   12.91    3.06   1
   0  10   4  107.93    5.07   1
  -6   9   5  244.78    7.48   1
  -5   9   5  164.55    6.64   1
  -4   9   5   -0.31    3.60   1
  -3   9   5  498.06   14.71   1
  -2   9   5  449.04   13.95   1
  -1   9   5 2325.13   37.21   1
   0   9   5  811.23   18.91   1
   1   9   5    7.05    2.96   1
   2   9   5 1232.82   22.70   1
   3   9   5    5.29    2.19   1
   5   8   5  248.15    7.12   1
   4   8   5  247.83    7.74   1
   3   8   5   87.02    5.67   1
   2   8   5    9.66    3.18   1
   1   8   5  539.71   16.43   1
   0   8   5  498.45   13.35   1
  -1   8   5  171.73    8.27   1
  -2   8   5 2631.77   43.25   1
  -3   8   5  139.50    6.98   1
  -4   8   5  446.68   12.65   1
  -5   8   5 1097.58   24.24   1
  -6   8   5  956.68   21.92   1
  -7   8   5  104.67    5.63   1
  -8   8   5  152.10    6.25   1
 -10   7   5  130.77    5.14   1
  -9   7   5   98.24    5.51   1
  -8   7   5   38.72    4.01   1
  -7   7   5  748.39   19.75   1
  -6   7   5    2.16    4.46   1
  -5   7   5 1046.35   24.74   1
  -4   7   5  889.56   22.60   1
  -3   7   5  273.18   10.41   1
  -2   7   5   35.80    4.66   1
  -1   7   5 1432.54   29.41   1
   0   7   5 1836.59   34.62   1
   1   7   5  437.23   12.93   1
   2   7   5   -2.61    4.39   1
   3   7   5  163.91    8.07   1
   4   7   5   73.40    5.57   1
   5   7   5   59.44    4.64   1
   6   7   5   76.99    4.38   1
   7   6   5  152.65    5.93   1
   6   6   5   -0.65    4.26   1
   5   6   5   47.75    4.87   1
   4   6   5  170.95    8.11   1
   3   6   5 1163.57   26.07   1
   2   6   5  280.49   10.25   1
   1   6   5  962.12   23.12   1
   0   6   5   53.18    5.54   1
  -1   6   5  906.56   21.74   1
  -2   6   5 1316.18   27.00   1
  -3   6   5  169.67    7.93   1
  -4   6   5 2169.55   37.70   1
  -5   6   5  414.55   12.22   1
  -6   6   5  809.50   21.25   1
  -7   6   5  366.47   11.38   1
  -8   6   5   24.85    4.31   1
  -9   6   5    6.05    3.81   1
 -10   6   5    3.05    4.46   1
 -11   6   5    2.88    2.41   1
 -11   5   5    1.16    3.08   1
 -10   5   5  123.40    6.86   1
  -9   5   5    4.84    3.93   1
  -8   5   5  522.51   14.15   1
  -7   5   5  702.59   19.49   1
  -6   5   5    2.50    4.08   1
  -5   5   5 2042.01   35.33   1
  -4   5   5 8829.74  105.32   1
  -3   5   5  739.10   18.33   1
  -2   5   5    1.40    3.50   1
  -1   5   5  515.52   14.82   1
   0   5   5  283.37    9.23   1
   1   5   5  429.02   11.79   1
   2   5   5  390.51   11.74   1
   3   5   5  503.83   13.60   1
   4   5   5 1001.57   24.04   1
   5   5   5  930.87   22.90   1
   6   5   5  196.17    8.58   1
   7   5   5    5.22    3.03   1
   8   5   5  410.03   11.04   1
   8   4   5  782.34   17.66   1
   7   4   5  918.51   21.37   1
   6   4   5   23.40    4.46   1
   5   4   5  562.99   17.56   1
   4   4   5  410.28   12.33   1
   3   4   5  567.28   16.80   1
   2   4   5 1793.48   31.48   1
   1   4   5  733.42   17.50   1
   0   4   5 2126.16   33.40   1
  -1   4   5  718.03   16.42   1
  -2   4   5 3966.31   52.21   1
  -3   4   5 1761.13   29.05   1
  -4   4   5  161.66    6.53   1
  -5   4   5  210.49    7.59   1
  -6   4   5   -1.49    4.12   1
  -7   4   5   44.90    4.62   1
  -8   4   5  821.23   21.29   1
  -9   4   5 1576.94   31.27   1
 -10   4   5   73.34    5.51   1
 -11   4   5  187.57    7.58   1
 -12   4   5  380.85   11.45   1
 -12   3   5  344.12    9.51   1
 -11   3   5    8.61    3.59   1
 -10   3   5 1772.34   33.50   1
  -9   3   5   15.61    3.45   1
  -8   3   5  693.17   18.81   1
  -7   3   5  381.15   10.89   1
  -6   3   5  110.86    5.60   1
  -5   3   5  421.68   12.13   1
  -4   3   5 2778.33   38.82   1
  -3   3   5 3647.91   47.18   1
  -2   3   5 4549.41   56.15   1
  -1   3   5   75.35    4.02   1
   0   3   5 5492.91   66.61   1
   1   3   5 5597.98   68.81   1
   2   3   5  423.20   12.81   1
   3   3   5  888.60   20.41   1
   4   3   5 4336.11   60.60   1
   5   3   5 2875.96   46.00   1
   6   3   5  581.07   18.20   1
   7   3   5  252.54    9.46   1
   8   3   5   33.26    4.32   1
   9   3   5  107.92    4.87   1
   9   2   5   25.55    3.10   1
   8   2   5   -3.22    4.52   1
   7   2   5   -2.13    3.93   1
   6   2   5 3449.28   52.67   1
   5   2   5  582.38   17.07   1
   4   2   5   12.42    3.30   1
   3   2   5   63.01    4.95   1
   2   2   5  269.14    8.00   1
   1   2   516032.22  172.23   1
   0   2   5   17.97    2.65   1
  -1   2   5 3549.48   44.49   1
  -2   2   5 8701.09   96.33   1
  -3   2   5 2548.66   34.23   1
  -4   2   5  299.13    9.05   1
  -5   2   5 4134.47   52.64   1
  -6   2   5  109.16    5.33   1
  -7   2   5  281.06    8.95   1
  -8   2   5 1886.16   33.33   1
  -9   2   5 1873.65   34.45   1
 -10   2   5  658.54   18.85   1
 -11   2   5  221.03    8.82   1
 -12   2   5   59.30    5.21   1
 -13   2   5  453.17   11.59   1
 -13   1   5   13.69    2.80   1
 -12   1   5   13.96    3.47   1
 -11   1   5  250.14    9.52   1
 -10   1   5 2375.09   40.60   1
  -9   1   5  539.64   14.04   1
  -8   1   5 2615.09   40.96   1
  -7   1   5 1242.66   23.79   1
  -6   1   5  370.82   11.06   1
  -5   1   5  208.42    6.46   1
  -4   1   5 7707.24   86.46   1
  -3   1   535107.85  548.25   1
  -2   1   5  491.35   10.60   1
  -1   1   5 1180.16   18.71   1
   0   1   5  247.18    7.60   1
   1   1   5 4535.39   55.42   1
   2   1   5   69.96    4.41   1
   3   1   5 3769.12   51.02   1
   4   1   5  313.52    9.77   1
   5   1   5  141.51    7.13   1
   6   1   5  412.79   12.43   1
   7   1   5  848.86   21.66   1
   8   1   5   54.39    4.87   1
   9   1   5   22.46    3.26   1
 -13   0   6  434.84   12.26   1
 -12   0   6 1914.38   33.34   1
 -11   0   6  477.44   13.15   1
 -10   0   6   59.56    5.63   1
  -9   0   6 6474.41   83.39   1
  -8   0   6 8959.28  106.92   1
  -7   0   6 6286.43   77.68   1
  -6   0   6  651.18   15.30   1
  -5   0   6 5093.38   62.13   1
  -4   0   6 9517.04  105.63   1
  -3   0   610764.28  117.48   1
  -2   0   630515.01  517.29   1
  -1   0   6   23.09    2.55   1
   0   0   6 1654.62   25.86   1
   1   0   6  215.07    6.88   1
   2   0   6  589.05   15.11   1
   3   0   6 6396.40   79.89   1
   4   0   6   90.70    5.95   1
   5   0   6 1073.73   24.90   1
   6   0   6 1395.07   29.11   1
   7   0   6  318.72   10.62   1
   8   0   6   81.44    4.95   1
   8   1   6    8.25    2.98   1
   7   1   6    7.44    3.72   1
   6   1   6  128.54    7.45   1
   5   1   6  887.45   22.22   1
   4   1   6 1514.22   29.37   1
   3   1   6  729.00   18.15   1
   2   1   6   45.27    4.30   1
   1   1   612000.90  133.00   1
   0   1   6  114.22    4.95   1
  -1   1   6 1084.15   19.03   1
  -2   1   6  350.86    9.51   1
  -3   1   6  299.15    8.98   1
  -4   1   6  801.48   15.92   1
  -5   1   6 5770.26   69.34   1
  -6   1   6  220.67    7.30   1
  -7   1   6  465.65   13.66   1
  -8   1   6  873.05   20.67   1
  -9   1   6 2790.44   44.58   1
 -10   1   6  411.15   12.63   1
 -11   1   6  729.81   19.57   1
 -12   1   6 1834.73   32.21   1
 -13   1   6   33.40    3.30   1
 -13   2   6  352.91   10.26   1
 -12   2   6  139.59    6.59   1
 -11   2   6 1392.54   28.23   1
 -10   2   6 2850.18   46.09   1
  -9   2   6 1373.32   28.38   1
  -8   2   6 1329.52   26.95   1
  -7   2   6 1513.60   27.91   1
  -6   2   6 4702.96   60.80   1
  -5   2   6   41.75    3.66   1
  -4   2   6 2290.02   33.35   1
  -3   2   6   28.29    2.98   1
  -2   2   6  139.88    5.24   1
  -1   2   6 9485.25  106.38   1
   0   2   6 9058.24  103.01   1
   1   2   6  536.50   13.98   1
   2   2   6 8131.81   96.75   1
   3   2   6  914.76   21.14   1
   4   2   6  217.01    8.80   1
   5   2   6  534.06   14.22   1
   6   2   6  421.80   12.57   1
   7   2   6   10.21    3.41   1
   8   2   6    7.87    3.04   1
   8   3   6   67.44    4.44   1
   7   3   6  708.71   18.50   1
   6   3   6   52.69    4.95   1
   5   3   6  647.67   18.97   1
   4   3   6 1496.56   30.20   1
   3   3   6   48.89    4.88   1
   2   3   6 1135.96   23.62   1
   1   3   6  354.90    9.95   1
   0   3   6  323.44    8.96   1
  -1   3   6 3181.28   43.78   1
  -2   3   6   20.17    2.80   1
  -3   3   6 8916.30  102.05   1
  -4   3   6 9353.71  107.12   1
  -5   3   6  272.18    8.32   1
  -6   3   6 2241.09   35.94   1
  -7   3   6  305.79   10.04   1
  -8   3   6  341.07   10.86   1
  -9   3   6   60.52    5.31   1
 -10   3   6  551.57   17.25   1
 -11   3   6  421.66   11.85   1
 -12   3   6  263.85    8.63   1
 -12   4   6   52.81    3.79   1
 -11   4   6   24.06    3.52   1
 -10   4   6   11.13    3.18   1
  -9   4   6   85.80    6.05   1
  -8   4   6   51.25    5.21   1
  -7   4   6 2513.84   41.28   1
  -6   4   6  130.21    6.39   1
  -5   4   6 2579.66   40.13   1
  -4   4   6 3362.84   47.78   1
  -3   4   6   30.13    3.77   1
  -2   4   6   17.42    3.19   1
  -1   4   6 2268.72   35.84   1
   0   4   6 4130.87   56.25   1
   1   4   6  299.42    9.87   1
   2   4   6   63.28    5.06   1
   3   4   6 2496.13   41.55   1
   4   4   6    4.00    4.29   1
   5   4   6  297.92   10.43   1
   6   4   6  902.33   21.55   1
   7   4   6   53.06    4.85   1
   7   5   6   12.82    2.90   1
   6   5   6   82.41    5.56   1
   5   5   6 2085.33   36.54   1
   4   5   6  296.85   10.83   1
   3   5   6 1544.23   31.04   1
   2   5   6 1538.78   30.45   1
   1   5   6  268.22    9.39   1
   0   5   6   18.06    3.53   1
  -1   5   6   22.83    3.97   1
  -2   5   6 7979.78   97.09   1
  -3   5   6   46.44    4.48   1
  -4   5   6  589.77   16.81   1
  -5   5   6 2611.36   42.12   1
  -6   5   6 2352.96   39.83   1
  -7   5   6   10.00    3.72   1
  -8   5   6  773.29   20.52   1
  -9   5   6  704.93   19.30   1
 -10   5   6 1087.10   23.51   1
 -11   5   6  450.41   13.09   1
 -11   6   6   19.33    2.69   1
 -10   6   6  183.38    7.28   1
  -9   6   6 1540.31   29.14   1
  -8   6   6  245.95    9.40   1
  -7   6   6  105.99    6.95   1
  -6   6   6 3956.22   58.12   1
  -5   6   6  663.65   19.09   1
  -4   6   6  973.46   23.23   1
  -3   6   6 2068.58   36.63   1
  -2   6   6 2887.28   45.79   1
  -1   6   6 3267.88   50.18   1
   0   6   6  240.20    9.68   1
   1   6   6  915.73   22.72   1
   2   6   6 1244.96   27.23   1
   3   6   6  119.18    7.15   1
   4   6   6   31.10    4.86   1
   5   6   6  153.89    7.03   1
   6   6   6   17.84    3.10   1
   5   7   6    3.30    2.63   1
   4   7   6  108.11    6.02   1
   3   7   6  198.36    8.06   1
   2   7   6  143.77    7.20   1
   1   7   6   98.64    6.42   1
   0   7   6   54.04    5.25   1
  -1   7   6 2317.62   40.15   1
  -2   7   6   16.90    3.52   1
  -3   7   6 2620.29   43.56   1
  -4   7   6  282.79   10.33   1
  -5   7   6  533.75   16.77   1
  -6   7   6   61.82    5.59   1
  -7   7   6  237.74    9.12   1
  -8   7   6   19.03    3.18   1
  -9   7   6   47.68    4.19   1
 -10   7   6  517.93   12.14   1
  -8   8   6  118.77    5.43   1
  -7   8   6  155.96    6.51   1
  -6   8   6  148.25    6.87   1
  -5   8   6    8.30    3.51   1
  -4   8   6 1179.98   25.41   1
  -3   8   6  141.38    7.47   1
  -2   8   6   15.41    3.89   1
  -1   8   6   30.42    4.54   1
   0   8   6  427.58   12.19   1
   1   8   6  153.72    6.83   1
   2   8   6  429.17   13.43   1
   3   8   6  231.35    7.78   1
   4   8   6    4.46    2.52   1
   2   9   6   20.79    2.80   1
   1   9   6  342.88   10.62   1
   0   9   6  112.75    5.59   1
  -1   9   6  427.38   12.82   1
  -2   9   6   58.43    4.70   1
  -3   9   6  268.77    8.34   1
  -4   9   6  347.29    9.63   1
  -5   9   6   62.29    4.51   1
  -6   9   6  108.58    4.99   1
  -6   9   7   88.89    4.20   1
  -5   9   7  325.11   10.02   1
  -4   9   7  804.90   17.31   1
  -3   9   7 1949.85   30.86   1
  -2   9   7    7.14    3.22   1
  -1   9   7  119.82    5.26   1
   0   9   7  287.19    7.90   1
   3   8   7   52.16    3.75   1
   2   8   7   62.02    4.46   1
   1   8   7    8.81    3.49   1
   0   8   7  146.33    6.60   1
  -1   8   7  291.82    9.79   1
  -2   8   7 2205.94   36.98   1
  -3   8   7   18.35    4.05   1
  -4   8   7  326.95   10.32   1
  -5   8   7  520.47   15.07   1
  -6   8   7   55.59    4.62   1
  -7   8   7  105.56    5.50   1
  -8   8   7   16.66    3.00   1
  -9   7   7   11.71    2.83   1
  -8   7   7  558.25   15.30   1
  -7   7   7  493.47   15.25   1
  -6   7   7 2063.17   36.29   1
  -5   7   7  259.82    9.70   1
  -4   7   7  104.46    7.14   1
  -3   7   7  719.02   19.78   1
  -2   7   7   16.01    4.29   1
  -1   7   7  794.88   20.91   1
   0   7   7  196.60    8.63   1
   1   7   7   12.90    3.95   1
   2   7   7  176.00    7.69   1
   3   7   7   84.29    5.51   1
   4   7   7  385.92   11.62   1
   5   6   7  117.30    5.75   1
   4   6   7  469.51   14.46   1
   3   6   7  942.11   22.35   1
   2   6   7   33.47    4.69   1
   1   6   7  742.49   20.29   1
   0   6   7   20.48    4.46   1
  -1   6   7    3.55    4.52   1
  -2   6   7   54.40    5.21   1
  -3   6   7  607.83   18.34   1
  -4   6   7  637.83   18.49   1
  -5   6   7 6383.69   83.64   1
  -6   6   7 3784.16   56.26   1
  -7   6   7   17.08    3.61   1
  -8   6   7  582.68   17.33   1
  -9   6   7   59.50    4.99   1
 -10   6   7    0.59    3.48   1
 -11   6   7  212.04    6.46   1
 -11   5   7  647.85   15.71   1
 -10   5   7  303.37    9.53   1
  -9   5   7  143.69    7.58   1
  -8   5   7 1515.57   30.42   1
  -7   5   7 1006.79   23.88   1
  -6   5   7   49.09    5.45   1
  -5   5   7   35.55    4.55   1
  -4   5   7 2141.89   36.87   1
  -3   5   7 1086.57   24.00   1
  -2   5   7   58.73    5.11   1
  -1   5   7 2187.10   37.44   1
   0   5   7  770.86   20.09   1
   1   5   7 3889.68   57.18   1
   2   5   7  229.44    9.56   1
   3   5   7   14.58    4.25   1
   4   5   7  169.23    7.99   1
   5   5   7  257.12    8.77   1
   6   5   7   56.43    4.16   1
   7   4   7    0.45    3.09   1
   6   4   7   60.34    4.99   1
   5   4   7  126.26    6.92   1
   4   4   7  384.23   12.04   1
   3   4   7  972.41   23.85   1
   2   4   7 2814.70   45.33   1
   1   4   7 2410.54   40.00   1
   0   4   7   15.27    3.85   1
  -1   4   7  636.95   17.19   1
  -2   4   7  198.47    7.85   1
  -3   4   7  361.58   10.45   1
  -4   4   7 3614.87   51.51   1
  -5   4   7 2114.65   35.70   1
  -6   4   7  648.31   17.83   1
  -7   4   7  146.61    7.42   1
  -8   4   7  461.02   13.04   1
  -9   4   7   28.56    4.16   1
 -10   4   7  143.22    6.94   1
 -11   4   7  220.26    8.43   1
 -12   4   7  904.19   18.53   1
 -12   3   7   63.16    4.86   1
 -11   3   7   49.62    4.74   1
 -10   3   7  727.45   19.87   1
  -9   3   7 1116.91   25.33   1
  -8   3   7 2849.27   45.38   1
  -7   3   7 1180.88   25.17   1
  -6   3   7 3418.66   49.43   1
  -5   3   7 1513.54   27.55   1
  -4   3   7  288.59    8.90   1
  -3   3   7  338.83    9.42   1
  -2   3   7 2598.55   38.83   1
  -1   3   7  124.92    5.84   1
   0   3   7 1145.11   23.35   1
   1   3   7 2146.33   35.89   1
   2   3   7 1726.25   32.11   1
   3   3   7    1.30    4.19   1
   4   3   7 1421.62   29.49   1
   5   3   7  882.44   22.23   1
   6   3   7 2519.85   40.54   1
   7   3   7  421.91   12.64   1
   8   2   7    0.79    2.46   1
   7   2   7  523.18   14.75   1
   6   2   7   73.15    6.06   1
   5   2   7 4693.00   66.01   1
   4   2   7   80.80    6.38   1
   3   2   7    0.00    5.13   1
   2   2   7  878.57   20.76   1
   1   2   7 1992.78   33.26   1
   0   2   7  855.85   18.77   1
  -1   2   7  636.90   15.31   1
  -2   2   7  876.38   18.27   1
  -3   2   7 3418.23   46.08   1
  -4   2   7 2683.25   38.73   1
  -5   2   7  227.48    7.64   1
  -6   2   7 5456.57   69.50   1
  -7   2   7   62.83    4.68   1
  -8   2   7  386.89   11.40   1
  -9   2   7  794.02   20.83   1
 -10   2   7 1510.00   30.40   1
 -11   2   7   92.51    6.14   1
 -12   2   7  314.01    9.56   1
 -13   2   7  470.06   12.20   1
 -13   1   7  234.30    7.41   1
 -12   1   7  853.78   19.98   1
 -11   1   7  382.97   11.76   1
 -10   1   7 1304.23   27.96   1
  -9   1   7 1454.44   29.27   1
  -8   1   7  124.50    6.47   1
  -7   1   7 6713.69   83.12   1
  -6   1   7   18.98    3.10   1
  -5   1   7 5535.65   68.23   1
  -4   1   718516.03  198.00   1
  -3   1   7 1026.32   19.39   1
  -2   1   7 1353.05   23.23   1
  -1   1   7 2616.96   37.42   1
   0   1   7 7336.89   86.92   1
   1   1   7 2429.86   37.39   1
   2   1   7    4.02    4.46   1
   3   1   7 2283.10   38.52   1
   4   1   7  140.47    7.22   1
   5   1   7    8.28    3.88   1
   6   1   7  389.86   11.51   1
   7   1   7    3.58    2.98   1
   8   1   7   31.98    3.35   1
 -13   0   8  555.76   13.98   1
 -12   0   8   13.85    3.45   1
 -11   0   8  322.31   10.84   1
 -10   0   8   59.32    5.49   1
  -9   0   8  204.16    8.69   1
  -8   0   8 1468.90   28.85   1
  -7   0   824984.86  267.94   1
  -6   0   8 1606.86   28.58   1
  -5   0   8   70.45    4.80   1
  -4   0   8 7739.17   91.27   1
  -3   0   8 5054.08   63.70   1
  -2   0   8  217.89    7.40   1
  -1   0   8   31.16    3.57   1
   0   0   8 2736.31   41.20   1
   1   0   8 7242.96   89.35   1
   2   0   8 4977.61   67.59   1
   3   0   8  472.36   13.36   1
   4   0   8 4035.88   59.11   1
   5   0   8  532.97   16.52   1
   6   0   8 2276.12   37.50   1
   7   0   8  486.05   13.29   1
   7   1   8  533.92   13.81   1
   6   1   8   47.39    4.80   1
   5   1   8   91.43    6.30   1
   4   1   8  895.81   22.77   1
   3   1   8 1587.68   31.40   1
   2   1   8 1111.25   24.81   1
   1   1   8 2502.67   40.10   1
   0   1   8  543.53   15.08   1
  -1   1   8   32.50    3.52   1
  -2   1   8  283.72    8.48   1
  -3   1   8  358.92   11.28   1
  -4   1   8 9946.57  113.86   1
  -5   1   8 3822.36   52.04   1
  -6   1   8 5638.18   71.80   1
  -7   1   8  613.69   16.92   1
  -8   1   8 3273.98   49.35   1
  -9   1   8   50.50    5.12   1
 -10   1   8  123.52    7.31   1
 -11   1   8   11.42    3.47   1
 -12   1   8  329.57    9.95   1
 -13   1   8   59.91    3.99   1
 -13   2   8   24.42    3.14   1
 -12   2   8   87.54    5.05   1
 -11   2   8  228.53    8.80   1
 -10   2   8  171.86    7.96   1
  -9   2   8 3896.74   57.29   1
  -8   2   8   16.08    4.35   1
  -7   2   8  585.79   16.60   1
  -6   2   8 1621.10   29.51   1
  -5   2   8 3918.10   53.79   1
  -4   2   8 3777.78   51.75   1
  -3   2   8  397.79   12.49   1
  -2   2   8 1468.33   26.69   1
  -1   2   8  429.91   13.28   1
   0   2   8  201.43    8.00   1
   1   2   8 3497.65   51.36   1
   2   2   8  616.17   18.00   1
   3   2   8  579.49   17.55   1
   4   2   8  422.42   12.52   1
   5   2   8  402.21   11.91   1
   6   2   8    6.83    3.34   1
   7   2   8  315.22    8.41   1
   6   3   8   34.71    4.12   1
   5   3   8  108.30    6.47   1
   4   3   8    1.29    4.98   1
   3   3   8  635.27   18.66   1
   2   3   8  953.68   23.25   1
   1   3   8 2416.81   40.34   1
   0   3   8   42.26    4.42   1
  -1   3   8    9.96    2.84   1
  -2   3   8   -3.60    3.88   1
  -3   3   8 2299.46   36.96   1
  -4   3   8    1.92    3.29   1
  -5   3   8  128.07    6.60   1
  -6   3   8 6646.18   84.03   1
  -7   3   8   60.02    5.48   1
  -8   3   817444.39  195.35   1
  -9   3   8  279.61   10.28   1
 -10   3   8   63.78    5.43   1
 -11   3   8  180.65    7.88   1
 -12   3   8  722.76   16.93   1
 -12   4   8  429.86   11.90   1
 -11   4   8   98.14    5.88   1
 -10   4   8  718.61   18.87   1
  -9   4   8 2652.96   43.51   1
  -8   4   8 1315.94   28.05   1
  -7   4   8 1985.65   35.92   1
  -6   4   8   12.41    4.22   1
  -5   4   8 9800.31  116.85   1
  -4   4   8 3953.31   56.27   1
  -3   4   8 1164.00   24.82   1
  -2   4   8  160.67    7.58   1
  -1   4   8  591.12   17.22   1
   0   4   8    5.65    3.34   1
   1   4   8 4736.03   66.13   1
   2   4   8 2348.32   40.53   1
   3   4   8 1435.46   29.70   1
   4   4   8  175.31    7.87   1
   5   4   8  586.28   16.20   1
   6   4   8    8.27    2.85   1
   5   5   8  172.54    6.94   1
   4   5   8   72.52    5.65   1
   3   5   8  597.22   17.52   1
   2   5   8  479.68   13.55   1
   1   5   8    8.90    3.78   1
   0   5   8 2273.67   39.66   1
  -1   5   8   82.05    6.16   1
  -2   5   8  408.06   12.28   1
  -3   5   8   12.05    3.98   1
  -4   5   8 1159.08   25.46   1
  -5   5   8  677.34   19.27   1
  -6   5   8 2655.62   43.86   1
  -7   5   8 1089.50   25.09   1
  -8   5   8  585.46   17.61   1
  -9   5   8 1398.57   28.11   1
 -10   5   8  210.20    7.94   1
 -11   5   8   55.60    4.28   1
 -10   6   8  364.18   11.40   1
  -9   6   8 1041.70   22.19   1
  -8   6   8  148.35    7.25   1
  -7   6   8 1363.84   28.09   1
  -6   6   8  514.53   13.84   1
  -5   6   8  258.26   10.04   1
  -4   6   8 2799.56   45.59   1
  -3   6   8 1404.39   29.28   1
  -2   6   8  307.94   10.90   1
  -1   6   8    2.66    5.09   1
   0   6   8  734.73   20.29   1
   1   6   8  102.26    6.11   1
   2   6   8  391.89   11.61   1
   3   6   8 1553.94   28.65   1
   4   6   8  108.83    5.87   1
   3   7   8 1835.40   29.63   1
   2   7   8  959.10   20.63   1
   1   7   8   20.45    3.42   1
   0   7   8  103.18    6.10   1
  -1   7   8  358.70   11.11   1
  -2   7   8  151.11    7.61   1
  -3   7   8   10.87    4.40   1
  -4   7   8  561.46   16.99   1
  -5   7   8   81.69    5.99   1
  -6   7   8  817.53   20.33   1
  -7   7   8  342.89   10.28   1
  -8   7   8  680.07   16.71   1
  -9   7   8   25.39    3.15   1
  -8   8   8   83.71    4.22   1
  -7   8   8   93.46    4.91   1
  -6   8   8  530.33   14.39   1
  -5   8   8  614.81   16.21   1
  -4   8   8  295.53    9.29   1
  -3   8   8  657.18   16.98   1
  -2   8   8   18.44    3.96   1
  -1   8   8  649.20   16.50   1
   0   8   8   14.75    3.11   1
   1   8   8    5.53    2.74   1
   2   8   8   19.46    2.79   1
  -2   9   8    0.21    3.09   1
  -3   9   8  172.95    5.77   1
  -4   9   8   87.01    4.48   1
   0   8   9   76.17    4.45   1
  -1   8   9    3.24    2.44   1
  -2   8   9 1152.00   22.28   1
  -3   8   9  246.82    8.03   1
  -4   8   9   27.03    3.64   1
  -5   8   9   17.12    2.88   1
  -6   8   9  135.94    5.84   1
  -7   8   9   11.44    2.63   1
  -9   7   9   -3.09    3.04   1
  -8   7   9    3.36    2.93   1
  -7   7   9    3.56    3.62   1
  -6   7   9 1643.30   30.03   1
  -5   7   9  188.25    7.87   1
  -4   7   9  582.69   16.81   1
  -3   7   9  171.92    7.48   1
  -2   7   9   11.29    3.91   1
  -1   7   9   72.67    5.48   1
   0   7   9   58.65    4.55   1
   1   7   9  599.52   15.51   1
   2   7   9   26.06    3.69   1
   3   6   9  291.45    8.86   1
   2   6   9   90.56    5.85   1
   1   6   9  890.21   21.27   1
   0   6   9    1.22    4.16   1
  -1   6   9 1757.24   33.20   1
  -2   6   9  344.79   10.98   1
  -3   6   9 1815.52   33.83   1
  -4   6   9    6.67    4.43   1
  -5   6   9 1248.41   26.86   1
  -6   6   9  948.37   22.90   1
  -7   6   9   73.67    5.93   1
  -8   6   9  417.48   11.53   1
  -9   6   9  693.45   17.02   1
 -10   6   9  336.75   10.57   1
 -11   5   9  268.85    7.91   1
 -10   5   9   97.00    5.54   1
  -9   5   9  546.98   16.36   1
  -8   5   9  192.63    8.22   1
  -7   5   9   -8.77    4.88   1
  -6   5   9  665.63   19.33   1
  -5   5   9  124.09    7.29   1
  -4   5   9 1114.23   25.41   1
  -3   5   9  132.70    7.18   1
  -2   5   9 2834.14   46.02   1
  -1   5   9 2349.76   40.58   1
   0   5   9  498.95   13.67   1
   1   5   9   41.74    5.10   1
   2   5   9  189.78    8.43   1
   3   5   9 1244.26   25.31   1
   4   5   9   25.56    3.99   1
   5   4   9    9.67    2.88   1
   4   4   9   -1.01    3.54   1
   3   4   9 1060.21   24.07   1
   2   4   9 1333.31   28.29   1
   1   4   9 1071.88   24.96   1
   0   4   9   72.80    6.15   1
  -1   4   9 1115.46   25.31   1
  -2   4   9   27.79    4.57   1
  -3   4   9 2150.65   37.41   1
  -4   4   9  524.20   16.41   1
  -5   4   9 1513.75   30.13   1
  -6   4   9 1228.36   26.73   1
  -7   4   9 1015.11   24.12   1
  -8   4   9  852.96   21.83   1
  -9   4   9  986.32   23.43   1
 -10   4   9 1058.13   23.53   1
 -11   4   9  350.75    9.94   1
 -12   4   9   97.29    4.68   1
 -12   3   9  209.80    7.22   1
 -11   3   9  611.84   16.89   1
 -10   3   9  298.70   10.22   1
  -9   3   9 7278.75   92.61   1
  -8   3   9  421.16   12.64   1
  -7   3   9 2515.46   42.02   1
  -6   3   9  761.09   20.12   1
  -5   3   9 1975.59   34.81   1
  -4   3   9 1128.63   24.43   1
  -3   3   9 2520.30   40.78   1
  -2   3   9   11.29    3.73   1
  -1   3   9  226.49    9.04   1
   0   3   9  392.19   11.86   1
   1   3   9   58.72    5.50   1
   2   3   9  108.36    6.66   1
   3   3   9  432.57   12.65   1
   4   3   9    5.80    3.32   1
   5   3   9   21.95    3.25   1
   6   3   9   38.09    3.38   1
   6   2   9  243.39    7.45   1
   5   2   9   19.29    3.36   1
   4   2   9  175.82    8.29   1
   3   2   9  245.02    9.78   1
   2   2   9   53.68    6.02   1
   1   2   9 3056.25   48.01   1
   0   2   9 6061.39   78.87   1
  -1   2   9  882.90   21.05   1
  -2   2   9   90.58    6.01   1
  -3   2   9  112.42    6.14   1
  -4   2   9 3961.15   55.42   1
  -5   2   9  685.62   17.91   1
  -6   2   9  636.93   17.62   1
  -7   2   9 2783.12   44.17   1
  -8   2   9  497.34   13.57   1
  -9   2   9  168.38    8.60   1
 -10   2   9  435.78   12.77   1
 -11   2   9   26.88    4.54   1
 -12   2   9   58.29    4.66   1
 -13   2   9    5.12    2.51   1
 -13   1   9  393.54   11.19   1
 -12   1   9  153.50    6.82   1
 -11   1   9    1.22    3.91   1
 -10   1   9   79.50    6.07   1
  -9   1   9 2318.63   40.06   1
  -8   1   9 9904.42  118.80   1
  -7   1   9   11.06    3.73   1
  -6   1   9   42.70    4.15   1
  -5   1   9  155.34    6.88   1
  -4   1   9  783.25   18.68   1
  -3   1   9    3.52    2.78   1
  -2   1   9  571.41   15.93   1
  -1   1   9  441.72   11.79   1
   0   1   9  257.87    9.11   1
   1   1   9  165.72    7.99   1
   2   1   9 3643.68   54.65   1
   3   1   9   70.93    6.18   1
   4   1   9   51.12    5.01   1
   5   1   9  417.37   11.44   1
   6   1   9  730.38   16.66   1
 -13   0  10   89.89    4.43   1
 -12   0  10   31.48    3.92   1
 -11   0  10   80.97    5.73   1
 -10   0  10 1054.07   24.39   1
  -9   0  10 3714.14   55.48   1
  -8   0  10   10.85    4.14   1
  -7   0  10  279.30   10.03   1
  -6   0  10   60.34    5.29   1
  -5   0  10   69.44    5.31   1
  -4   0  10 1771.47   31.98   1
  -3   0  10  836.86   20.48   1
  -2   0  10  707.16   18.78   1
  -1   0  10  611.83   17.80   1
   0   0  1019444.68  215.48   1
   1   0  10 1346.22   28.43   1
   2   0  10  422.56   12.58   1
   3   0  10  430.80   12.31   1
   4   0  10    5.02    2.96   1
   5   0  10  517.20   13.78   1
   5   1  10    4.78    2.79   1
   4   1  10   45.31    4.37   1
   3   1  10  639.63   18.30   1
   2   1  10   -7.03    4.97   1
   1   1  10 1198.62   26.74   1
   0   1  10  701.15   19.64   1
  -1   1  10   11.80    3.96   1
  -2   1  10   10.87    3.92   1
  -3   1  10 1177.08   25.22   1
  -4   1  10 2506.07   40.52   1
  -5   1  10  698.16   18.76   1
  -6   1  10  830.99   20.75   1
  -7   1  10  287.73   10.11   1
  -8   1  10 1314.46   27.97   1
  -9   1  1013338.43  154.31   1
 -10   1  10 1419.19   28.93   1
 -11   1  10  793.19   19.86   1
 -12   1  10  570.65   15.25   1
 -13   1  10   33.41    3.10   1
 -12   2  10    6.05    3.32   1
 -11   2  10  273.16    9.26   1
 -10   2  10 2191.81   37.63   1
  -9   2  10   25.63    4.48   1
  -8   2  1011535.30  136.07   1
  -7   2  10  926.06   22.57   1
  -6   2  10    2.55    4.03   1
  -5   2  10    5.26    3.54   1
  -4   2  10 2183.82   37.44   1
  -3   2  10  808.16   20.50   1
  -2   2  10  273.84    9.77   1
  -1   2  10  754.96   20.31   1
   0   2  10 2490.29   42.02   1
   1   2  10 2436.65   41.89   1
   2   2  10 3174.10   49.51   1
   3   2  10  330.08   10.68   1
   4   2  10   64.10    5.14   1
   5   2  10  223.22    7.10   1
   5   3  10   82.73    4.66   1
   4   3  10   -9.24    6.76   1
   3   3  10   90.47    6.57   1
   2   3  10  998.77   23.58   1
   1   3  10  300.63   10.75   1
   0   3  10  218.00    8.98   1
  -1   3  10 3092.57   48.83   1
  -2   3  10 1284.74   27.44   1
  -3   3  10 1386.01   28.53   1
  -4   3  10  798.62   20.78   1
  -5   3  10  407.53   12.08   1
  -6   3  10 1580.39   30.97   1
  -7   3  10  134.79    7.69   1
  -8   3  10  673.59   19.04   1
  -9   3  10 1926.64   34.99   1
 -10   3  10  534.89   16.10   1
 -11   3  10   90.12    5.48   1
 -12   3  10   12.78    2.79   1
 -12   4  10  246.60    6.87   1
 -11   4  10  432.53   12.83   1
 -10   4  10    3.23    4.35   1
  -9   4  10  283.31    9.95   1
  -8   4  10  147.86    7.29   1
  -7   4  10 6674.66   86.49   1
  -6   4  10  443.14   12.72   1
  -5   4  10    8.89    3.25   1
  -4   4  10  434.69   12.98   1
  -3   4  10 3118.42   49.17   1
  -2   4  10  604.20   18.21   1
  -1   4  10 2541.20   42.69   1
   0   4  10   29.52    4.75   1
   1   4  10  647.43   18.50   1
   2   4  10   69.02    5.47   1
   3   4  10    5.86    3.96   1
   4   4  10   27.84    4.48   1
   3   5  10  191.20    7.63   1
   2   5  10  592.71   16.17   1
   1   5  10 1236.35   25.77   1
   0   5  10  329.78   10.73   1
  -1   5  10   23.67    4.36   1
  -2   5  10  173.62    8.05   1
  -3   5  10   44.95    5.13   1
  -4   5  10   40.89    4.91   1
  -5   5  10  152.33    7.96   1
  -6   5  10  234.11    9.15   1
  -7   5  10 5612.69   74.73   1
  -8   5  10  896.04   21.64   1
  -9   5  10   70.59    5.21   1
 -10   5  10 1570.60   27.46   1
 -11   5  10 1946.69   29.37   1
 -10   6  10   10.45    2.81   1
  -9   6  10  101.70    5.35   1
  -8   6  10  260.07    8.79   1
  -7   6  10   55.32    4.70   1
  -6   6  10  139.11    7.34   1
  -5   6  10   18.80    4.15   1
  -4   6  10  178.65    8.23   1
  -3   6  10  566.94   16.97   1
  -2   6  10 1041.06   23.28   1
  -1   6  10  208.42    8.51   1
   0   6  10   19.38    4.12   1
   1   6  10 1203.36   23.80   1
   2   6  10  770.88   16.97   1
   1   7  10  367.58   10.69   1
   0   7  10  648.86   15.34   1
  -1   7  10  301.31    9.04   1
  -2   7  10  100.94    5.94   1
  -3   7  10 1447.55   27.06   1
  -4   7  10   18.53    3.50   1
  -5   7  10    4.59    3.49   1
  -6   7  10  180.35    7.03   1
  -7   7  10   90.28    5.10   1
  -8   7  10  333.28   10.39   1
  -5   8  10   16.27    3.10   1
  -4   8  10  214.70    6.69   1
  -3   8  10   -0.67    3.50   1
  -2   8  10   77.56    4.30   1
  -7   7  11  227.18    6.91   1
  -6   7  11  141.34    5.80   1
  -5   7  11   92.95    4.83   1
  -4   7  11  401.63   12.20   1
  -3   7  11  223.82    7.38   1
  -2   7  11  380.96   11.09   1
  -1   7  11   13.94    2.95   1
   1   6  11   60.66    4.82   1
   0   6  11   13.42    3.67   1
  -1   6  11   32.00    3.91   1
  -2   6  11 1381.60   26.29   1
  -3   6  11   87.41    5.61   1
  -4   6  11  141.72    6.79   1
  -5   6  11  126.85    6.18   1
  -6   6  11   84.64    5.67   1
  -7   6  11  180.51    7.11   1
  -8   6  11   -0.57    2.96   1
  -9   6  11   22.66    2.98   1
 -10   5  11   29.65    3.50   1
  -9   5  11 2534.87   38.65   1
  -8   5  11    1.80    3.71   1
  -7   5  11   93.08    5.84   1
  -6   5  11  327.44   10.64   1
  -5   5  11 1112.17   24.72   1
  -4   5  11    3.33    3.26   1
  -3   5  11  650.67   18.47   1
  -2   5  11    2.81    5.03   1
  -1   5  11   21.85    4.51   1
   0   5  11  236.79    8.77   1
   1   5  11   18.48    4.33   1
   2   5  11  486.40   13.66   1
   3   4  11   30.48    5.43   1
   2   4  11    4.57    5.86   1
   1   4  11  923.97   21.59   1
   0   4  11  637.95   18.03   1
  -1   4  11  190.57    8.34   1
  -2   4  11 2264.19   39.27   1
  -3   4  11 2566.65   42.90   1
  -4   4  11   45.61    5.06   1
  -5   4  11  767.73   20.59   1
  -6   4  11  320.87   10.83   1
  -7   4  11  158.66    7.95   1
  -8   4  11  138.10    7.16   1
  -9   4  11 1442.87   28.00   1
 -10   4  11  169.18    7.02   1
 -11   4  11   17.86    3.17   1
 -12   3  11   57.65    3.93   1
 -11   3  11 2544.25   38.54   1
 -10   3  11  166.71    7.23   1
  -9   3  11  707.41   18.98   1
  -8   3  11  980.05   23.26   1
  -7   3  11  214.51    8.97   1
  -6   3  11   55.23    5.27   1
  -5   3  11  311.77   11.04   1
  -4   3  11 6632.18   86.26   1
  -3   3  11 3736.45   55.90   1
  -2   3  11  628.94   18.85   1
  -1   3  11   52.01    5.80   1
   0   3  11  116.53    7.08   1
   1   3  11   27.69    4.59   1
   2   3  11  134.91    7.30   1
   3   3  11   -7.65    6.68   1
   4   2  11   -7.02    5.06   1
   3   2  11   45.95    5.02   1
   2   2  11  137.06    7.54   1
   1   2  11    8.41    3.57   1
   0   2  11 2215.38   39.13   1
  -1   2  11 2504.60   42.26   1
  -2   2  11    3.11    5.67   1
  -3   2  11 4511.80   63.91   1
  -4   2  11 2289.42   39.67   1
  -5   2  11 1090.13   24.77   1
  -6   2  11  179.03    8.25   1
  -7   2  11  671.88   19.07   1
  -8   2  11   79.95    6.06   1
  -9   2  11  482.22   13.21   1
 -10   2  11  535.05   16.10   1
 -11   2  11  590.08   15.87   1
 -12   2  11    6.41    2.59   1
 -12   1  11 1068.45   21.14   1
 -11   1  11  455.54   14.00   1
 -10   1  11 1856.72   33.79   1
  -9   1  11  757.36   20.29   1
  -8   1  11   70.05    5.69   1
  -7   1  11  507.07   13.67   1
  -6   1  11  119.21    6.82   1
  -5   1  11  413.25   12.31   1
  -4   1  11  199.59    8.51   1
  -3   1  11   53.59    5.95   1
  -2   1  11  944.86   23.23   1
  -1   1  11 1716.17   33.27   1
   0   1  11  831.76   21.99   1
   1   1  11    8.32    4.09   1
   2   1  11  148.52    7.36   1
   3   1  11   -1.36    3.65   1
   4   1  11  124.18    5.80   1
 -12   0  12  203.78    6.84   1
 -11   0  12  669.51   16.83   1
 -10   0  12  449.34   12.13   1
  -9   0  12   53.31    5.47   1
  -8   0  12 5541.83   74.62   1
  -7   0  12   21.88    4.06   1
  -6   0  12  265.22   10.08   1
  -5   0  12 1473.84   30.06   1
  -4   0  1214600.92  167.29   1
  -3   0  12  844.64   21.88   1
  -2   0  12  646.39   19.07   1
  -1   0  12  879.05   22.30   1
   0   0  12   40.74    4.79   1
   1   0  12 1103.49   24.16   1
   2   0  12   13.57    3.40   1
   3   0  12   60.45    4.39   1
   3   1  12   41.53    3.97   1
   2   1  12   93.33    5.51   1
   1   1  12    6.23    3.12   1
   0   1  12  174.74    8.03   1
  -1   1  12  318.07   11.01   1
  -2   1  12  612.20   18.59   1
  -3   1  12 4918.94   68.48   1
  -4   1  12   20.50    5.47   1
  -5   1  12  139.92    7.74   1
  -6   1  12   33.53    5.19   1
  -7   1  12 1143.04   25.75   1
  -8   1  12    1.73    4.33   1
  -9   1  12 1457.60   29.02   1
 -10   1  12  267.08    9.27   1
 -11   1  12    7.63    3.24   1
 -12   1  12   91.03    4.66   1
 -12   2  12  419.21   11.18   1
 -11   2  12   52.23    4.20   1
 -10   2  12   -1.43    4.04   1
  -9   2  12  345.59   10.89   1
  -8   2  12 1516.96   30.19   1
  -7   2  12   41.92    4.85   1
  -6   2  12  269.71    9.91   1
  -5   2  12   31.67    5.23   1
  -4   2  12  306.01   10.68   1
  -3   2  12 4581.89   64.87   1
  -2   2  12  175.71    8.54   1
  -1   2  12  162.22    8.16   1
   0   2  12  255.64    9.64   1
   1   2  12   -6.05    4.54   1
   2   2  12  321.18    9.74   1
   3   2  12    1.07    5.18   1
   2   3  12   -0.77    6.51   1
   1   3  12    4.09    4.36   1
   0   3  12  151.85    7.31   1
  -1   3  12  621.36   18.00   1
  -2   3  12   15.46    3.72   1
  -3   3  12   12.65    4.42   1
  -4   3  12  676.05   18.96   1
  -5   3  12  351.78   11.45   1
  -6   3  12  831.50   21.32   1
  -7   3  12  176.65    7.86   1
  -8   3  12  137.44    7.11   1
  -9   3  12 1561.23   29.36   1
 -10   3  12  674.95   17.01   1
 -11   3  12   68.72    4.34   1
 -11   4  12    2.04    2.63   1
 -10   4  12  297.30    8.53   1
  -9   4  12 1652.79   29.20   1
  -8   4  12  208.30    8.36   1
  -7   4  12   59.98    4.96   1
  -6   4  12  230.94    9.07   1
  -5   4  12  165.66    7.81   1
  -4   4  12   36.25    4.53   1
  -3   4  12  829.67   20.92   1
  -2   4  12   -4.69    5.15   1
  -1   4  12   18.02    3.98   1
   0   4  12  500.64   14.86   1
   1   4  12  276.51    8.98   1
   2   4  12   -0.20    5.54   1
   1   5  12   -2.02    5.46   1
   0   5  12  159.78    7.14   1
  -1   5  12   -1.84    4.11   1
  -2   5  12  865.32   19.85   1
  -3   5  12  503.30   15.17   1
  -4   5  12  764.46   19.14   1
  -5   5  12    7.57    3.65   1
  -6   5  12  438.56   13.85   1
  -7   5  12  103.47    5.92   1
  -8   5  12   83.84    4.94   1
  -9   5  12   41.29    3.83   1
 -10   5  12  168.49    5.69   1
  -8   6  12   -1.12    2.87   1
  -7   6  12  157.05    6.23   1
  -6   6  12  367.52    9.74   1
  -5   6  12   62.50    4.49   1
  -4   6  12  447.68   12.98   1
  -3   6  12    0.00    3.71   1
  -2   6  12   16.22    3.27   1
  -1   6  12    9.83    3.10   1
  -4   6  13  640.19   14.14   1
  -5   6  13  140.41    5.40   1
  -6   6  13   43.83    3.55   1
  -9   5  13   22.93    2.81   1
  -8   5  13 1414.82   24.31   1
  -7   5  13 1902.89   30.47   1
  -6   5  13   25.85    3.40   1
  -5   5  13   97.89    5.27   1
  -4   5  13  118.46    6.04   1
  -3   5  13   20.82    3.64   1
  -2   5  13    3.24    3.41   1
  -1   5  13   10.84    3.46   1
   0   4  13   24.90    4.63   1
  -1   4  13   71.13    5.39   1
  -2   4  13   32.16    3.78   1
  -3   4  13   68.59    5.26   1
  -4   4  13   45.65    5.02   1
  -5   4  13   18.31    3.59   1
  -6   4  13  326.11    9.99   1
  -7   4  13   12.52    3.30   1
  -8   4  13  354.49   10.03   1
  -9   4  13 1387.33   24.71   1
 -10   4  13   19.03    2.98   1
 -11   3  13    1.62    2.60   1
 -10   3  13  129.28    5.73   1
  -9   3  13    1.60    3.48   1
  -8   3  13   13.25    3.50   1
  -7   3  13  266.25    9.26   1
  -6   3  13   48.51    4.80   1
  -5   3  13  316.91   10.47   1
  -4   3  13  517.39   15.94   1
  -3   3  13  671.23   18.34   1
  -2   3  13  366.58   10.77   1
  -1   3  13    6.35    3.12   1
   0   3  13  181.29    7.52   1
   1   3  13   35.46    5.10   1
   1   2  13   67.65    5.48   1
   0   2  13   28.57    4.04   1
  -1   2  13    4.33    3.06   1
  -2   2  13    3.11    3.30   1
  -3   2  13 1245.17   26.61   1
  -4   2  13 1956.01   35.29   1
  -5   2  13  312.07   10.74   1
  -6   2  13  457.14   12.63   1
  -7   2  13  212.14    8.64   1
  -8   2  13   21.77    3.83   1
  -9   2  13   11.98    3.48   1
 -10   2  13   44.26    4.50   1
 -11   2  13    4.37    2.37   1
 -11   1  13  213.14    7.05   1
 -10   1  13   20.48    3.95   1
  -9   1  13 1032.21   22.78   1
  -8   1  13 1059.99   23.74   1
  -7   1  13   39.73    4.82   1
  -6   1  13  399.68   11.93   1
  -5   1  13   15.71    4.15   1
  -4   1  13  997.33   23.84   1
  -3   1  13   82.73    6.38   1
  -2   1  13   39.07    4.96   1
  -1   1  13    1.13    4.29   1
   0   1  13  209.19    8.04   1
   1   1  13   61.61    4.56   1
   2   1  13    8.38    3.18   1
 -11   0  14 1492.11   24.54   1
 -10   0  14  232.71    7.56   1
  -9   0  14  452.38   13.45   1
  -8   0  14  388.91   10.91   1
  -7   0  14  266.88    9.24   1
  -6   0  14  571.51   16.67   1
  -5   0  14  736.15   19.00   1
  -4   0  14 1747.33   31.74   1
  -3   0  14 2044.94   35.16   1
  -2   0  14  473.78   14.59   1
  -1   0  14  644.31   16.17   1
   0   0  14   89.44    4.91   1
   0   1  14    5.11    2.32   1
  -1   1  14   97.58    5.33   1
  -2   1  14  533.68   15.04   1
  -3   1  14 1127.09   24.18   1
  -4   1  14   55.77    5.36   1
  -5   1  14   40.44    4.57   1
  -6   1  14 1757.27   31.80   1
  -7   1  14   28.63    4.11   1
  -8   1  14   22.41    3.47   1
  -9   1  14   30.80    3.73   1
 -10   1  14   23.01    3.34   1
 -11   1  14    1.41    2.92   1
 -10   2  14  308.00    8.31   1
  -9   2  14  165.39    6.87   1
  -8   2  14  340.34    9.77   1
  -7   2  14 1067.31   22.82   1
  -6   2  14    4.04    2.78   1
  -5   2  14 2538.56   40.40   1
  -4   2  14   22.28    4.02   1
  -3   2  14   28.78    3.86   1
  -2   2  14   72.65    4.96   1
  -1   2  14  116.91    5.56   1
   0   2  14   58.25    4.36   1
  -1   3  14  186.42    6.73   1
  -2   3  14   17.78    3.16   1
  -3   3  14   78.62    5.05   1
  -4   3  14  140.04    6.52   1
  -5   3  14  414.20   11.13   1
  -6   3  14   35.89    4.50   1
  -7   3  14  294.45    9.05   1
  -8   3  14  509.56   13.76   1
  -9   3  14  603.46   14.89   1
 -10   3  14 1178.23   20.37   1
  -8   4  14  125.63    5.55   1
  -7   4  14  104.41    5.31   1
  -6   4  14  164.12    6.47   1
  -5   4  14  488.74   13.51   1
  -4   4  14  628.96   15.34   1
  -3   4  14  195.40    6.79   1
  -2   4  14   33.64    3.49   1
  -4   5  14 1335.88   22.14   1
  -5   5  14  146.70    5.62   1
  -6   5  14  467.16   11.66   1
  -8   3  15   65.52    4.02   1
  -7   3  15    2.47    2.74   1
  -6   3  15   49.92    3.71   1
  -5   3  15   25.79    3.19   1
  -4   3  15  164.18    5.92   1
  -3   2  15  116.48    5.42   1
  -4   2  15  208.12    7.30   1
  -5   2  15    4.71    2.67   1
  -6   2  15   38.26    4.01   1
  -7   2  15   42.35    4.02   1
  -8   2  15  283.22    8.05   1
  -9   2  15   36.97    3.39   1
  -9   1  15  127.77    5.37   1
  -8   1  15  356.82   11.26   1
  -7   1  15    0.00    3.84   1
  -6   1  15    6.50    2.96   1
  -5   1  15    2.94    4.05   1
  -4   1  15  393.04   12.39   1
  -3   1  15 3428.12   46.80   1
  -2   1  15  181.09    6.47   1
  -6   0  16   21.74    3.16   1
   0   0   0     0.0     0.0   0
;
_shelx_hkl_checksum     47630
_shelx_res_file
;
TITL wmd03 in P21/c
    wmd03.res
    created by SHELXL-2019/3 at 13:35:03 on 11-Sep-2025
CELL  1.54178    11.0938    8.6289    13.1513    90.000   116.342    90.000
ZERR  4           0.0009    0.0003     0.0012     0.000     0.004     0.000
REM Gitterkonstanten asu 25 Reflexen mit 65-69 Grad V=1128.2(1)
LATT   1
SYMM -X,0.5+Y,0.5-Z
SFAC  C   H   F   N   O
UNIT   56    36   4   8   4
TEMP   -80
OMIT -11 2 4
L.S. 4
FMAP 2
PLAN -10 .5 -.5
SIZE 0.2 0.25 0.25
MPLA O1 > N5
MPLA C6 > C11
MPLA C12 > C17
MPLA O1 > N5
ACTA
BOND $H
CONF
WGHT    0.073800    0.345800
EXTI    0.008576
FVAR       3.20639
F1    3    0.136109    0.468191    0.000376    11.00000    0.03392    0.04871 =
         0.05184    0.00104    0.01218   -0.00106
O1    5    0.553688    0.275095    0.487477    11.00000    0.04233    0.05103 =
         0.04501    0.00665    0.02962   -0.00044
C2    1    0.584609    0.335671    0.407061    11.00000    0.03959    0.03245 =
         0.03801   -0.00067    0.02579    0.00012
C3    1    0.720795    0.339661    0.446572    11.00000    0.03666    0.02775 =
         0.03393    0.00036    0.02054    0.00191
C4    1    0.769245    0.274213    0.557157    11.00000    0.04330    0.03721 =
         0.03687    0.00333    0.02304    0.00214
AFIX  43
H4    2    0.862023    0.259844    0.606378    11.00000   -1.20000
AFIX   0
N5    4    0.673810    0.236297    0.583721    11.00000    0.04933    0.05205 =
         0.04176    0.00927    0.02706    0.00381
C6    1    0.467418    0.374890    0.299914    11.00000    0.03270    0.03236 =
         0.04004   -0.00210    0.02102   -0.00205
C7    1    0.473535    0.357923    0.196785    11.00000    0.03038    0.04414 =
         0.04262   -0.00542    0.02118   -0.00111
AFIX  43
H7    2    0.554463    0.323746    0.195893    11.00000   -1.20000
AFIX   0
C8    1    0.362117    0.390713    0.095825    11.00000    0.03707    0.04594 =
         0.04017   -0.00491    0.02120   -0.00468
AFIX  43
H8    2    0.365560    0.380371    0.025244    11.00000   -1.20000
AFIX   0
C9    1    0.245997    0.438755    0.100174    11.00000    0.02956    0.03394 =
         0.04509   -0.00079    0.01350   -0.00301
C10   1    0.235480    0.456749    0.199657    11.00000    0.03389    0.03625 =
         0.05736   -0.00011    0.02664    0.00324
AFIX  43
H10   2    0.153807    0.490165    0.199504    11.00000   -1.20000
AFIX   0
C11   1    0.348088    0.424511    0.300421    11.00000    0.03948    0.03749 =
         0.04544   -0.00138    0.02758    0.00096
AFIX  43
H11   2    0.343831    0.436385    0.370570    11.00000   -1.20000
AFIX   0
C12   1    0.805571    0.394048    0.393481    11.00000    0.03265    0.02943 =
         0.02981   -0.00452    0.01707   -0.00357
C13   1    0.927736    0.321391    0.419419    11.00000    0.03600    0.03216 =
         0.03864    0.00002    0.01970    0.00184
AFIX  43
H13   2    0.956804    0.237041    0.471192    11.00000   -1.20000
AFIX   0
C14   1    1.006314    0.373087    0.369172    11.00000    0.03456    0.04391 =
         0.04716   -0.00633    0.02329   -0.00047
AFIX  43
H14   2    1.089593    0.322108    0.388691    11.00000   -1.20000
AFIX   0
N15   4    0.973288    0.489655    0.295139    11.00000    0.04294    0.04932 =
         0.04330   -0.00523    0.02776   -0.00901
C16   1    0.856246    0.559864    0.272012    11.00000    0.04614    0.04220 =
         0.03761    0.00377    0.02213   -0.00481
AFIX  43
H16   2    0.829864    0.643649    0.219731    11.00000   -1.20000
AFIX   0
C17   1    0.771197    0.519008    0.318839    11.00000    0.03414    0.03411 =
         0.03544    0.00149    0.01729    0.00149
AFIX  43
H17   2    0.690549    0.575274    0.300406    11.00000   -1.20000
AFIX   0
HKLF 4
REM  wmd03 in P21/c
REM wR2 = 0.1239, GooF = S = 1.067, Restrained GooF = 1.067 for all data
REM R1 = 0.0422 for 1997 Fo > 4sig(Fo) and 0.0444 for all 2139 data
REM 164 parameters refined using 0 restraints
END
WGHT      0.0732      0.3477
REM Highest difference peak  0.277,  deepest hole -0.277,  1-sigma level  0.047
Q1    1   0.7548  0.3587  0.4159  11.00000  0.05    0.28
Q2    1   0.6399  0.3059  0.3973  11.00000  0.05    0.21
Q3    1   0.8838  0.3773  0.4261  11.00000  0.05    0.20
Q4    1   0.9443  0.3291  0.3640  11.00000  0.05    0.19
Q5    1   0.8395  0.3354  0.3733  11.00000  0.05    0.19
Q6    1   0.7995  0.5182  0.2824  11.00000  0.05    0.18
Q7    1   0.6595  0.3648  0.4234  11.00000  0.05    0.18
Q8    1   0.3925  0.3685  0.2965  11.00000  0.05    0.18
Q9    1   0.7846  0.4461  0.3463  11.00000  0.05    0.17
Q10   1   0.3016  0.3975  0.1043  11.00000  0.05    0.16
;
_shelx_res_checksum     68938
data_global
_journal_date_recd_electronic     2025-11-04
_journal_date_accepted     2025-11-06
_journal_name_full     'IUCrData'
_journal_year     2025
_journal_volume     10
_journal_issue      1
_journal_page_first     0
_journal_page_last     0
_journal_paper_category     HO
_journal_paper_doi     10.1107/S2414314625009873
_journal_coeditor_code     BT4187
_publ_contact_author_name     'Pierre Koch'
_publ_contact_author_address
;
Universit\"at Regensburg
Universit\"atsstra\&se 31
93053 Regensburg
Germany
;
_publ_contact_author_email     pierre.koch@ur.de
_publ_contact_author_fax     '+499419434827'
_publ_contact_author_phone     '+499419434820'
_publ_section_title
;
4-[5-(4-Fluorophenyl)-1,2-oxazol-4-yl]pyridine
;
_publ_section_title_footnote     .
loop_
    _publ_author_name
    _publ_author_address
    'Koch, Pierre'
;
Universit\"at Regensburg
Universit\"atsstra\&se 31
93053 Regensburg
Germany
;
    'Schollmeyer, Dieter'
;
University Mainz
Department of Chemistry
Duesbergweg 10-14
55099 Mainz
Germany
;
    'Laufer, Stefan'
;
Eberhard Karls Universit\"at T\"ubingen
Department of Pharmaceutical/Medicinal Chemistry
Auf der Morgenstelle 8
72076 T\"ubingen,
Germany
;
_publ_section_synopsis
;
The title compound, C~14~H~9~FN~2~O, crystallizes in the monoclinic space group
<i>P</i>2~1~/<i>c</i>. The dihedral angles between the central oxazole ring
and the 4-fluorophenyl  and pyridine rings are 32.64(5) and 32.70(7)\%,
respectively.
;
