# Supplementary material for: 4-[5-(4-Fluoro­phen­yl)-1,2-oxazol-4-yl]pyridine
Source: IUCrdata. 2025 Nov 21;10(Pt 11):x250987. doi: 10.1107/S2414314625009873 (PMC12810295; doi:10.1107/S2414314625009873)
Supplement: Supplementary file 2 [file x-10-x250987-Isup2.hkl]

data_I                                                                          
_shelx_title ' wmd03 in P21/c'                                                  
_shelx_refln_list_code          4                                               
_shelx_F_calc_maximum      111.97                                               
_exptl_crystal_F_000       496.00                                               
_reflns_d_resolution_high  0.8201                                               
                                                                                
loop_                                                                           
 _space_group_symop_operation_xyz                                               
 'x, y, z'                                                                      
 '-x, y+1/2, -z+1/2'                                                            
 '-x, -y, -z'                                                                   
 'x, -y-1/2, z-1/2'                                                             
                                                                                
_cell_length_a    11.0938                                                       
_cell_length_b     8.6289                                                       
_cell_length_c    13.1513                                                       
_cell_angle_alpha  90.000                                                       
_cell_angle_beta  116.342                                                       
_cell_angle_gamma  90.000                                                       
                                                                                
_shelx_F_squared_multiplier     1.000                                           
                                                                                
loop_                                                                           
 _refln_index_h                                                                 
 _refln_index_k                                                                 
 _refln_index_l                                                                 
 _refln_F_squared_calc                                                          
 _refln_F_squared_meas                                                          
 _refln_F_squared_sigma                                                         
 _refln_observed_status                                                         
   1   0   0        129.13        134.36         1.52 o                         
   2   0   0        468.15        461.05         4.99 o                         
   3   0   0        257.11        241.79         2.96 o                         
   4   0   0        819.13        959.77        10.42 o                         
   5   0   0        159.54        165.77         2.55 o                         
   6   0   0         50.39         52.27         1.35 o                         
   7   0   0         13.47         16.51         0.69 o                         
   8   0   0        226.10        241.78         3.98 o                         
   9   0   0        435.92        460.36         6.46 o                         
  10   0   0        321.14        350.34         5.24 o                         
  11   0   0          8.48         10.25         0.57 o                         
  12   0   0          0.00          0.02         0.27 o                         
   1   1   0       2041.88       2264.14        30.52 o                         
   2   1   0        164.71        178.86         2.20 o                         
   3   1   0          5.09          2.05         0.19 o                         
   4   1   0          0.48          2.96         0.26 o                         
   5   1   0        815.65        961.71        10.73 o                         
   6   1   0          2.61          1.74         0.30 o                         
   7   1   0          8.81          9.72         0.56 o                         
   8   1   0         31.89         34.25         1.08 o                         
   9   1   0        558.47        597.22         7.89 o                         
  10   1   0         31.09         34.66         1.12 o                         
  11   1   0         31.85         39.84         1.07 o                         
  12   1   0          8.85         10.76         0.46 o                         
   0   2   0        858.75        832.84        16.99 o                         
   1   2   0       5322.94       5477.43        69.47 o                         
   2   2   0       1552.30       1607.28        29.02 o                         
   3   2   0        284.85        295.84         3.67 o                         
   4   2   0         30.57         31.57         0.88 o                         
   5   2   0        245.87        309.67         4.19 o                         
   6   2   0        171.99        213.72         3.38 o                         
   7   2   0          2.67          2.27         0.37 o                         
   8   2   0        818.97        859.11        10.52 o                         
   9   2   0          2.38          4.46         0.51 o                         
  10   2   0         63.50         61.74         1.74 o                         
  11   2   0         76.50         86.06         1.90 o                         
   1   3   0      10214.43      10753.43       131.32 o                         
   2   3   0        695.49        787.10         8.68 o                         
   3   3   0        258.06        280.29         3.68 o                         
   4   3   0         23.11         22.50         0.67 o                         
   5   3   0          9.38         10.30         0.51 o                         
   6   3   0        189.82        235.13         3.71 o                         
   7   3   0          1.67          2.57         0.41 o                         
   8   3   0        301.33        305.23         4.78 o                         
   9   3   0        647.56        710.81         9.05 o                         
  10   3   0         61.30         61.53         1.70 o                         
  11   3   0         80.84         98.77         1.98 o                         
   0   4   0         63.47         44.10         1.08 o                         
   1   4   0        845.19        894.88         9.95 o                         
   2   4   0        543.69        583.19         6.88 o                         
   3   4   0         29.33         28.85         0.78 o                         
   4   4   0          1.68          1.62         0.30 o                         
   5   4   0          1.85          0.98         0.32 o                         
   6   4   0        117.55        126.29         2.57 o                         
   7   4   0         32.55         31.71         1.04 o                         
   8   4   0          3.26          1.73         0.43 o                         
   9   4   0        119.80        127.05         2.68 o                         
  10   4   0         83.73         90.50         2.03 o                         
  11   4   0        258.19        279.26         3.83 o                         
   1   5   0       1138.41       1244.14        13.78 o                         
   2   5   0        607.15        637.65         7.72 o                         
   3   5   0        160.27        170.58         2.90 o                         
   4   5   0          3.35          2.67         0.41 o                         
   5   5   0         58.82         64.91         1.74 o                         
   6   5   0          3.59          2.72         0.46 o                         
   7   5   0        524.96        568.35         7.60 o                         
   8   5   0        132.66        144.82         2.91 o                         
   9   5   0          0.10          0.32         0.43 o                         
  10   5   0         23.04         24.68         0.77 o                         
   0   6   0          1.33          2.28         0.40 o                         
   1   6   0        184.18        189.90         3.21 o                         
   2   6   0        372.41        384.87         5.38 o                         
   3   6   0          4.20          5.41         0.49 o                         
   4   6   0         73.09         77.00         1.97 o                         
   5   6   0          9.33         13.64         0.74 o                         
   6   6   0        132.64        155.20         3.08 o                         
   7   6   0         70.42         74.63         1.98 o                         
   8   6   0          0.01         -0.19         0.38 o                         
   9   6   0         70.01         74.62         1.74 o                         
   1   7   0        283.92        287.77         4.52 o                         
   2   7   0        332.72        330.50         5.01 o                         
   3   7   0        296.62        303.51         4.75 o                         
   4   7   0        174.96        191.46         3.52 o                         
   5   7   0         26.33         25.99         0.99 o                         
   6   7   0          0.37          0.37         0.42 o                         
   7   7   0         10.61         10.12         0.59 o                         
   8   7   0         19.13         22.02         0.78 o                         
   9   7   0          9.23          9.08         0.43 o                         
   0   8   0         40.33         40.22         1.21 o                         
   1   8   0         18.65         18.92         0.83 o                         
   2   8   0        125.01        127.15         2.73 o                         
   3   8   0          0.34          0.37         0.35 o                         
   4   8   0         90.89        100.11         2.33 o                         
   5   8   0         26.69         26.42         0.94 o                         
   6   8   0        113.37        124.39         2.48 o                         
   7   8   0          0.02         -0.39         0.39 o                         
   1   9   0          5.78          7.05         0.54 o                         
   2   9   0         87.46         92.69         2.15 o                         
   3   9   0          5.70          4.62         0.45 o                         
   4   9   0         60.01         58.42         1.58 o                         
   5   9   0         35.83         39.22         1.19 o                         
   6   9   0          3.89          3.57         0.33 o                         
   0  10   0         49.46         46.82         1.30 o                         
   1  10   0         13.47         14.56         0.60 o                         
   2  10   0         10.83         10.44         0.52 o                         
   3  10   0          4.63          4.18         0.36 o                         
 -12   1   1          6.95         10.70         0.53 o                         
 -11   1   1         96.24        102.54         2.24 o                         
 -10   1   1        367.42        366.75         5.42 o                         
  -9   1   1        141.47        136.73         2.84 o                         
  -8   1   1          7.92          8.16         0.54 o                         
  -7   1   1          0.16          1.02         0.28 o                         
  -6   1   1         12.51         16.62         0.62 o                         
  -5   1   1        262.16        248.43         3.40 o                         
  -4   1   1       1108.12       1042.27        11.23 o                         
  -3   1   1        899.60        785.96         8.45 o                         
  -2   1   1       6466.31       4878.67        61.86 o                         
  -1   1   1          0.01          0.29         0.08 o                         
   0   1   1        170.32        164.27         1.90 o                         
   1   1   1          8.64          7.71         0.25 o                         
   2   1   1        870.63        970.13        20.03 o                         
   3   1   1        254.17        254.95         3.22 o                         
   4   1   1        797.51        873.83         9.70 o                         
   5   1   1        242.97        285.21         3.94 o                         
   6   1   1         83.38        103.32         2.12 o                         
   7   1   1         49.22         58.98         1.67 o                         
   8   1   1       1107.15       1147.00        13.48 o                         
   9   1   1         99.12        103.59         2.40 o                         
  10   1   1          9.78          9.57         0.60 o                         
  11   1   1          9.46         11.46         0.57 o                         
 -12   2   1          0.11          0.21         0.24 o                         
 -11   2   1        121.02        132.49         2.58 o                         
 -10   2   1         10.71         10.16         0.67 o                         
  -9   2   1         42.77         41.74         1.24 o                         
  -8   2   1          2.19          2.58         0.41 o                         
  -7   2   1          7.50          6.64         0.45 o                         
  -6   2   1         31.19         22.12         0.74 o                         
  -5   2   1         58.14         71.15         1.50 o                         
  -4   2   1       1627.65       1355.83        14.50 o                         
  -3   2   1         59.72         55.43         1.07 o                         
  -2   2   1        930.74        814.06         8.72 o                         
  -1   2   1      12537.46      11945.99       137.81 o                         
   0   2   1      11577.76      12306.95       140.83 o                         
   1   2   1        748.26        772.73         8.28 o                         
   2   2   1        705.87        727.95         7.95 o                         
   3   2   1        237.41        233.68         3.11 o                         
   4   2   1         90.05        114.25         1.98 o                         
   5   2   1        210.76        267.32         3.83 o                         
   6   2   1         26.76         26.56         0.86 o                         
   7   2   1        279.76        306.38         4.66 o                         
   8   2   1         24.50         25.37         0.96 o                         
   9   2   1         20.90         26.15         0.98 o                         
  10   2   1         20.83         19.62         0.78 o                         
  11   2   1         29.89         32.87         0.86 o                         
 -11   3   1         99.25        117.17         2.29 o                         
 -10   3   1          2.15          2.50         0.44 o                         
  -9   3   1        260.29        245.00         4.14 o                         
  -8   3   1         22.40         23.99         0.92 o                         
  -7   3   1         16.58         18.35         0.76 o                         
  -6   3   1        229.50        248.02         3.79 o                         
  -5   3   1        165.13        160.84         2.66 o                         
  -4   3   1          5.49         11.56         0.47 o                         
  -3   3   1       1041.91        801.48         8.94 o                         
  -2   3   1         52.69         46.52         1.00 o                         
  -1   3   1        493.15        455.72         5.26 o                         
   0   3   1       4957.00       5058.91        70.27 o                         
   1   3   1        106.95        102.71         1.65 o                         
   2   3   1         19.25         18.33         0.54 o                         
   3   3   1         87.71         95.49         1.74 o                         
   4   3   1         12.59         13.81         0.56 o                         
   5   3   1         13.96         16.31         0.65 o                         
   6   3   1        190.05        203.97         3.43 o                         
   7   3   1        719.53        787.84         9.76 o                         
   8   3   1         15.89         17.65         0.82 o                         
   9   3   1        158.39        177.68         3.31 o                         
  10   3   1          0.07         -0.23         0.41 o                         
  11   3   1         55.96         60.88         1.39 o                         
 -11   4   1          0.57          0.26         0.34 o                         
 -10   4   1         73.17         64.11         1.72 o                         
  -9   4   1          9.23          5.95         0.54 o                         
  -8   4   1         39.87         36.42         1.15 o                         
  -7   4   1         71.13         67.23         1.84 o                         
  -6   4   1          0.14          0.71         0.29 o                         
  -5   4   1       1059.72        895.77        10.47 o                         
  -4   4   1        105.54        104.62         2.02 o                         
  -3   4   1        765.04        657.73         7.72 o                         
  -2   4   1       1621.52       1412.33        15.22 o                         
  -1   4   1          7.15          7.65         0.40 o                         
   0   4   1          0.21          0.20         0.30 o                         
   1   4   1          0.16          1.82         0.25 o                         
   2   4   1          0.12          0.24         0.26 o                         
   3   4   1          2.61          3.31         0.29 o                         
   4   4   1         69.25         82.32         1.84 o                         
   5   4   1         69.38         73.35         1.83 o                         
   6   4   1          4.70          4.97         0.52 o                         
   7   4   1        154.11        162.46         3.15 o                         
   8   4   1         32.92         37.31         1.15 o                         
   9   4   1        201.82        230.19         3.82 o                         
  10   4   1          1.39          2.00         0.38 o                         
 -11   5   1          1.41          1.65         0.26 o                         
 -10   5   1         14.88         18.08         0.70 o                         
  -9   5   1         79.03         66.08         1.81 o                         
  -8   5   1         37.36         33.63         1.11 o                         
  -7   5   1          0.24          0.34         0.43 o                         
  -6   5   1        214.01        201.59         3.55 o                         
  -5   5   1        138.19        121.49         2.49 o                         
  -4   5   1        320.31        272.98         4.10 o                         
  -3   5   1        398.83        335.89         4.68 o                         
  -2   5   1        119.91        100.06         1.99 o                         
  -1   5   1          4.22          3.13         0.32 o                         
   0   5   1        177.95        169.35         2.76 o                         
   1   5   1        607.16        620.76         7.51 o                         
   2   5   1        382.19        379.16         5.10 o                         
   3   5   1         32.88         37.81         1.02 o                         
   4   5   1          2.33          2.89         0.37 o                         
   5   5   1         65.00         66.31         1.81 o                         
   6   5   1        392.66        432.82         6.15 o                         
   7   5   1         87.89         92.73         2.27 o                         
   8   5   1         13.17         14.32         0.70 o                         
   9   5   1         75.59         81.44         1.91 o                         
  10   5   1         25.30         28.17         0.79 o                         
 -10   6   1         61.12         61.95         1.42 o                         
  -9   6   1         48.27         41.49         1.31 o                         
  -8   6   1          3.33          3.21         0.45 o                         
  -7   6   1          6.62          5.25         0.49 o                         
  -6   6   1          0.22         -0.48         0.48 o                         
  -5   6   1        144.79        120.49         2.61 o                         
  -4   6   1         35.32         29.16         1.00 o                         
  -3   6   1         45.85         48.53         1.49 o                         
  -2   6   1        596.88        552.60         7.13 o                         
  -1   6   1          2.56          3.25         0.41 o                         
   0   6   1        196.00        208.96         3.43 o                         
   1   6   1        163.04        167.76         2.98 o                         
   2   6   1         10.41          8.47         0.55 o                         
   3   6   1        290.64        309.67         4.69 o                         
   4   6   1         85.78         91.89         2.21 o                         
   5   6   1         90.44        100.10         2.36 o                         
   6   6   1        286.48        295.98         4.70 o                         
   7   6   1         31.02         34.27         1.10 o                         
   8   6   1          0.06         -0.03         0.38 o                         
   9   6   1         32.63         35.27         0.92 o                         
  -9   7   1         10.43         10.54         0.50 o                         
  -8   7   1         14.16         10.01         0.56 o                         
  -7   7   1         15.45         12.00         0.69 o                         
  -6   7   1        137.16        107.66         2.45 o                         
  -5   7   1         23.46         21.11         0.89 o                         
  -4   7   1        175.21        151.39         3.03 o                         
  -3   7   1          1.41          1.24         0.41 o                         
  -2   7   1         52.94         42.09         1.23 o                         
  -1   7   1        192.50        180.29         3.31 o                         
   0   7   1         11.48         18.97         0.84 o                         
   1   7   1         14.33         15.99         0.78 o                         
   2   7   1          4.67         12.96         0.69 o                         
   3   7   1        342.27        336.06         5.13 o                         
   4   7   1          0.13          0.66         0.36 o                         
   5   7   1         13.83         15.52         0.79 o                         
   6   7   1        167.96        177.36         3.26 o                         
   7   7   1         97.38        104.69         2.23 o                         
   8   7   1          1.80          2.94         0.36 o                         
  -8   8   1         33.05         29.73         0.79 o                         
  -7   8   1         44.82         36.28         0.98 o                         
  -6   8   1          9.52          7.36         0.52 o                         
  -5   8   1          7.37          6.45         0.57 o                         
  -4   8   1          1.31          1.85         0.42 o                         
  -3   8   1         32.17         30.59         1.06 o                         
  -2   8   1         17.11         16.11         0.78 o                         
  -1   8   1         16.41         17.05         0.81 o                         
   0   8   1          9.13         11.35         0.64 o                         
   1   8   1         15.33         15.52         0.78 o                         
   2   8   1         53.99         55.36         1.74 o                         
   3   8   1         10.43         12.17         0.70 o                         
   4   8   1        208.47        207.06         3.62 o                         
   5   8   1         22.31         23.10         0.86 o                         
   6   8   1        132.85        141.78         2.60 o                         
   7   8   1          2.78          2.62         0.31 o                         
  -6   9   1         42.96         42.03         1.17 o                         
  -5   9   1         85.04         80.41         1.80 o                         
  -4   9   1        116.67         93.47         2.08 o                         
  -3   9   1        356.98        248.64         3.99 o                         
  -2   9   1          0.95          0.63         0.37 o                         
  -1   9   1         26.88         21.43         0.87 o                         
   0   9   1          7.15          7.89         0.56 o                         
   1   9   1          0.57          0.68         0.31 o                         
   2   9   1         12.53         11.67         0.65 o                         
   3   9   1          4.04          5.03         0.45 o                         
   4   9   1         72.14         73.66         1.76 o                         
   5   9   1         14.24         15.29         0.61 o                         
  -4  10   1         62.69         56.55         1.28 o                         
  -3  10   1         10.66         10.79         0.52 o                         
  -2  10   1         26.07         21.89         0.73 o                         
  -1  10   1          0.02          0.11         0.32 o                         
   0  10   1          0.64          0.96         0.30 o                         
   1  10   1          0.18          0.93         0.27 o                         
   2  10   1         80.62         81.77         1.70 o                         
   3  10   1          3.06          2.24         0.31 o                         
 -12   0   2          2.87          3.00         0.35 o                         
 -11   0   2          0.12          1.76         0.41 o                         
 -10   0   2         31.51         30.55         1.05 o                         
  -9   0   2          0.01         -0.08         0.44 o                         
  -8   0   2         15.28         12.85         0.63 o                         
  -7   0   2         18.60         16.75         0.65 o                         
  -6   0   2         34.23         33.90         1.00 o                         
  -5   0   2        848.94        901.93         9.97 o                         
  -4   0   2       4339.49       4408.28        63.22 o                         
  -3   0   2          6.83          8.43         0.29 o                         
  -2   0   2         15.68         16.70         0.42 o                         
  -1   0   2       4621.65       4560.81        55.08 o                         
   0   0   2        316.16        290.31         3.22 o                         
   1   0   2       4791.78       5149.94        64.93 o                         
   2   0   2       1503.34       1595.63        29.21 o                         
   3   0   2          2.06          6.25         0.31 o                         
   4   0   2         75.83         72.48         1.48 o                         
   5   0   2       1374.40       1513.95        16.52 o                         
   6   0   2        837.95        905.83        10.66 o                         
   7   0   2        644.04        635.91         8.16 o                         
   8   0   2         81.56         79.02         2.09 o                         
   9   0   2          3.41          3.92         0.46 o                         
  10   0   2         15.30         14.78         0.68 o                         
  11   0   2          3.55          5.09         0.39 o                         
 -12   1   2         14.05         17.38         0.69 o                         
 -11   1   2         96.61        104.46         2.32 o                         
 -10   1   2        121.55        122.92         2.68 o                         
  -9   1   2         77.31         74.97         1.99 o                         
  -8   1   2          6.42          4.68         0.48 o                         
  -7   1   2         13.93         13.04         0.60 o                         
  -6   1   2         85.50         86.23         1.74 o                         
  -5   1   2        625.17        654.81         7.51 o                         
  -4   1   2        573.75        493.14         5.67 o                         
  -3   1   2        278.78        265.77         3.20 o                         
  -2   1   2       6014.32       5931.24        73.19 o                         
  -1   1   2       1828.79       1798.28        27.07 o                         
   0   1   2        283.74        283.03         3.21 o                         
   1   1   2       7815.24       8358.55       100.22 o                         
   2   1   2        316.06        327.58         3.90 o                         
   3   1   2        102.82         88.63         1.55 o                         
   4   1   2        126.21        134.82         2.23 o                         
   5   1   2       1207.59       1404.62        15.46 o                         
   6   1   2        312.29        342.49         4.90 o                         
   7   1   2        406.61        380.99         5.51 o                         
   8   1   2        268.93        275.66         4.46 o                         
   9   1   2          6.44          6.34         0.53 o                         
  10   1   2         23.05         22.21         0.81 o                         
  11   1   2         22.63         22.59         0.67 o                         
 -12   2   2         43.69         54.38         1.39 o                         
 -11   2   2          0.01          0.29         0.41 o                         
 -10   2   2        392.64        400.56         5.81 o                         
  -9   2   2          1.43          1.25         0.40 o                         
  -8   2   2          4.89          4.36         0.44 o                         
  -7   2   2         28.09         27.85         0.87 o                         
  -6   2   2        642.85        611.79         7.40 o                         
  -5   2   2        106.89         92.05         1.73 o                         
  -4   2   2       1561.80       1525.36        16.17 o                         
  -3   2   2       4872.88       4442.40        63.67 o                         
  -2   2   2        359.95        322.51         3.79 o                         
  -1   2   2       4330.07       4301.88        58.15 o                         
   0   2   2       7750.51       7726.68        95.23 o                         
   1   2   2       1486.41       1487.84        28.32 o                         
   2   2   2         76.87         80.46         1.41 o                         
   3   2   2        181.46        212.49         2.98 o                         
   4   2   2        723.61        844.34         9.64 o                         
   5   2   2        321.54        340.22         4.72 o                         
   6   2   2          0.55          0.37         0.42 o                         
   7   2   2         75.82         73.94         1.94 o                         
   8   2   2        150.73        158.06         3.12 o                         
   9   2   2        232.96        237.95         3.97 o                         
  10   2   2         28.54         33.01         0.96 o                         
  11   2   2          0.96          0.50         0.22 o                         
 -12   3   2          5.60          7.29         0.39 o                         
 -11   3   2          0.07         -0.42         0.42 o                         
 -10   3   2        243.00        234.15         3.95 o                         
  -9   3   2         21.13         20.45         0.88 o                         
  -8   3   2         44.93         37.25         1.12 o                         
  -7   3   2          0.29         -0.07         0.32 o                         
  -6   3   2        339.32        349.08         4.83 o                         
  -5   3   2        161.69        151.86         2.53 o                         
  -4   3   2          0.05          0.44         0.22 o                         
  -3   3   2        689.50        563.63         6.53 o                         
  -2   3   2          1.01          0.86         0.18 o                         
  -1   3   2        117.59         94.91         1.56 o                         
   0   3   2        265.83        279.48         3.51 o                         
   1   3   2          1.77          3.18         0.25 o                         
   2   3   2         22.07         21.86         0.61 o                         
   3   3   2          0.61          0.22         0.33 o                         
   4   3   2          0.31          0.27         0.27 o                         
   5   3   2          0.00          0.45         0.26 o                         
   6   3   2        430.52        442.67         6.12 o                         
   7   3   2         19.95         20.64         0.88 o                         
   8   3   2        113.13        117.96         2.59 o                         
   9   3   2         32.23         38.90         1.14 o                         
  10   3   2          7.95          8.90         0.50 o                         
 -11   4   2          1.96          1.90         0.33 o                         
 -10   4   2          0.37          0.82         0.35 o                         
  -9   4   2        293.63        259.07         4.28 o                         
  -8   4   2          0.00          0.43         0.30 o                         
  -7   4   2         27.66         27.62         0.95 o                         
  -6   4   2         76.19         70.61         1.79 o                         
  -5   4   2          2.69          3.91         0.39 o                         
  -4   4   2         91.55         72.20         1.61 o                         
  -3   4   2        833.03        720.68         8.36 o                         
  -2   4   2       1161.15        967.68        10.76 o                         
  -1   4   2       2560.20       2691.20        49.51 o                         
   0   4   2        508.14        453.36         5.53 o                         
   1   4   2         16.33         20.83         0.64 o                         
   2   4   2          3.89          5.63         0.38 o                         
   3   4   2        646.63        689.00         8.25 o                         
   4   4   2         33.20         32.60         0.94 o                         
   5   4   2        603.51        634.78         8.05 o                         
   6   4   2         62.75         65.92         1.85 o                         
   7   4   2         25.28         29.05         1.04 o                         
   8   4   2          8.88          8.80         0.63 o                         
   9   4   2          0.38          0.68         0.34 o                         
  10   4   2         78.52         76.16         1.63 o                         
 -11   5   2        148.57        166.58         2.66 o                         
 -10   5   2         86.56         78.67         1.86 o                         
  -9   5   2          9.81          7.37         0.57 o                         
  -8   5   2         42.84         33.94         1.10 o                         
  -7   5   2          4.59          5.46         0.57 o                         
  -6   5   2          0.01          0.16         0.46 o                         
  -5   5   2          8.56          4.30         0.44 o                         
  -4   5   2        173.78        155.65         2.79 o                         
  -3   5   2         57.18         63.66         1.58 o                         
  -2   5   2        949.94        869.72        10.07 o                         
  -1   5   2        243.77        257.44         3.74 o                         
   0   5   2       1684.67       1841.11        19.83 o                         
   1   5   2          2.32          4.37         0.39 o                         
   2   5   2         62.65         69.52         1.69 o                         
   3   5   2        107.39        105.40         2.22 o                         
   4   5   2        218.21        231.58         3.81 o                         
   5   5   2         28.87         30.76         1.04 o                         
   6   5   2        434.03        464.17         6.50 o                         
   7   5   2         17.60         19.77         0.84 o                         
   8   5   2         67.55         71.68         1.84 o                         
   9   5   2         19.38         21.01         0.73 o                         
 -10   6   2         12.53         11.17         0.53 o                         
  -9   6   2         75.09         69.65         1.77 o                         
  -8   6   2          2.68          3.55         0.41 o                         
  -7   6   2         49.13         43.22         1.24 o                         
  -6   6   2          0.96          0.30         0.45 o                         
  -5   6   2          3.85          3.37         0.46 o                         
  -4   6   2         48.51         41.77         1.17 o                         
  -3   6   2         84.10         75.71         1.89 o                         
  -2   6   2        230.39        194.69         3.32 o                         
  -1   6   2        249.34        251.62         3.92 o                         
   0   6   2         10.59         10.94         0.58 o                         
   1   6   2         46.50         50.16         1.49 o                         
   2   6   2          1.00          0.79         0.31 o                         
   3   6   2         22.10         25.00         0.92 o                         
   4   6   2        491.74        508.80         6.94 o                         
   5   6   2        156.68        171.04         3.26 o                         
   6   6   2          1.16          1.68         0.42 o                         
   7   6   2         13.18         16.80         0.74 o                         
   8   6   2          0.09          0.71         0.25 o                         
   9   6   2          8.97          9.73         0.47 o                         
  -9   7   2          2.22          2.11         0.34 o                         
  -8   7   2         16.23         14.10         0.65 o                         
  -7   7   2         79.45         60.04         1.71 o                         
  -6   7   2        108.39         84.95         2.17 o                         
  -5   7   2        185.59        188.02         3.48 o                         
  -4   7   2        363.26        338.88         5.16 o                         
  -3   7   2        473.38        452.09         6.35 o                         
  -2   7   2         71.20         72.15         1.94 o                         
  -1   7   2         27.51         30.57         1.02 o                         
   0   7   2          4.23         12.64         0.68 o                         
   1   7   2         19.05         22.76         0.91 o                         
   2   7   2          6.59          8.77         0.57 o                         
   3   7   2         36.95         38.73         1.19 o                         
   4   7   2         44.02         48.03         1.34 o                         
   5   7   2         10.83          9.39         0.67 o                         
   6   7   2         11.69         11.16         0.66 o                         
   7   7   2         26.04         27.35         0.85 o                         
   8   7   2          3.67          4.34         0.31 o                         
  -8   8   2          0.08          0.33         0.22 o                         
  -7   8   2         14.28         15.53         0.67 o                         
  -6   8   2         66.86         56.19         1.60 o                         
  -5   8   2         33.88         27.77         0.99 o                         
  -4   8   2        151.48        131.91         2.77 o                         
  -3   8   2          5.01          2.33         0.46 o                         
  -2   8   2        131.57        108.33         2.48 o                         
  -1   8   2         22.82         22.15         0.91 o                         
   0   8   2          1.55          1.52         0.34 o                         
   1   8   2         10.72         10.78         0.65 o                         
   2   8   2         50.27         49.33         1.33 o                         
   3   8   2          0.01          0.65         0.32 o                         
   4   8   2         33.12         36.56         1.10 o                         
   5   8   2         70.68         73.32         1.82 o                         
   6   8   2          1.54          1.34         0.31 o                         
  -6   9   2          9.58          6.11         0.43 o                         
  -5   9   2         65.96         54.84         1.50 o                         
  -4   9   2         41.79         33.47         1.01 o                         
  -3   9   2         62.83         59.82         1.68 o                         
  -2   9   2        116.31        129.74         2.64 o                         
  -1   9   2          0.20          0.66         0.35 o                         
   0   9   2         16.93         16.06         0.74 o                         
   1   9   2          6.56          6.37         0.53 o                         
   2   9   2          0.31         -0.31         0.36 o                         
   3   9   2         13.01         15.06         0.67 o                         
   4   9   2          3.68          3.34         0.41 o                         
   5   9   2         95.87        103.40         1.92 o                         
  -4  10   2          0.04          0.50         0.23 o                         
  -3  10   2          8.76          7.04         0.45 o                         
  -2  10   2          7.16          5.42         0.43 o                         
  -1  10   2          1.78          1.45         0.29 o                         
   0  10   2          0.44          0.53         0.25 o                         
   1  10   2          0.99          1.07         0.27 o                         
   2  10   2          0.81          1.24         0.27 o                         
 -12   1   3          8.03         10.63         0.59 o                         
 -11   1   3         46.68         45.94         1.24 o                         
 -10   1   3         39.84         40.24         1.21 o                         
  -9   1   3        636.76        604.68         7.89 o                         
  -8   1   3        422.06        401.45         5.58 o                         
  -7   1   3         24.40         13.79         0.61 o                         
  -6   1   3       1435.76       1481.49        16.06 o                         
  -5   1   3          0.39          0.56         0.22 o                         
  -4   1   3         80.87         66.25         1.24 o                         
  -3   1   3          2.06          3.92         0.22 o                         
  -2   1   3       1027.02       1034.21        10.88 o                         
  -1   1   3       2308.38       2252.36        34.64 o                         
   0   1   3       4545.55       4513.21        60.52 o                         
   1   1   3       1389.71       1507.98        15.77 o                         
   2   1   3          2.56          1.49         0.21 o                         
   3   1   3          2.05          2.34         0.28 o                         
   4   1   3        590.38        658.64         7.83 o                         
   5   1   3        133.18        172.88         2.96 o                         
   6   1   3        123.37        140.53         2.75 o                         
   7   1   3        174.79        171.44         3.24 o                         
   8   1   3          0.10          0.57         0.35 o                         
   9   1   3         22.67         25.62         0.90 o                         
  10   1   3         42.03         45.47         1.32 o                         
 -12   2   3          5.65          5.45         0.42 o                         
 -11   2   3         35.33         36.75         1.11 o                         
 -10   2   3          2.85          3.04         0.46 o                         
  -9   2   3        183.34        163.64         3.15 o                         
  -8   2   3         15.61         14.43         0.69 o                         
  -7   2   3         13.88         15.18         0.63 o                         
  -6   2   3         64.83         66.15         1.53 o                         
  -5   2   3        560.86        523.25         6.27 o                         
  -4   2   3        548.02        594.94         6.82 o                         
  -3   2   3         11.91         18.40         0.50 o                         
  -2   2   3        274.12        279.08         3.41 o                         
  -1   2   3         25.59         29.97         0.71 o                         
   0   2   3       4585.35       4582.97        64.41 o                         
   1   2   3       1442.22       1429.30        15.11 o                         
   2   2   3        437.21        524.62         6.15 o                         
   3   2   3        590.05        659.13         7.71 o                         
   4   2   3         29.41         40.12         1.20 o                         
   5   2   3         28.97         27.21         0.87 o                         
   6   2   3        219.59        228.83         3.81 o                         
   7   2   3         35.83         39.01         1.17 o                         
   8   2   3          0.94          1.36         0.35 o                         
   9   2   3          0.00          0.07         0.39 o                         
  10   2   3         13.80         11.97         0.56 o                         
 -12   3   3         74.06         79.17         1.71 o                         
 -11   3   3         15.22         19.05         0.78 o                         
 -10   3   3        123.19        119.58         2.60 o                         
  -9   3   3          8.27          6.70         0.55 o                         
  -8   3   3        128.58        111.72         2.45 o                         
  -7   3   3        295.13        267.75         4.12 o                         
  -6   3   3         53.62         52.38         1.41 o                         
  -5   3   3        240.72        241.54         3.50 o                         
  -4   3   3          1.87          1.09         0.26 o                         
  -3   3   3         17.24         22.72         0.62 o                         
  -2   3   3          0.88          2.34         0.25 o                         
  -1   3   3       1056.23       1159.94        12.47 o                         
   0   3   3       1917.88       1913.31        37.50 o                         
   1   3   3        366.91        404.73         4.98 o                         
   2   3   3          1.76          5.35         0.37 o                         
   3   3   3        637.74        719.61         8.48 o                         
   4   3   3         23.22         21.87         0.76 o                         
   5   3   3        460.61        469.02         6.31 o                         
   6   3   3         51.96         56.33         1.69 o                         
   7   3   3          0.01          0.04         0.46 o                         
   8   3   3          0.04         -0.04         0.40 o                         
   9   3   3          7.59         10.05         0.58 o                         
  10   3   3          2.10          2.55         0.30 o                         
 -12   4   3          0.01          0.18         0.23 o                         
 -11   4   3          5.07          4.00         0.40 o                         
 -10   4   3         36.13         27.06         0.96 o                         
  -9   4   3         10.00          7.41         0.57 o                         
  -8   4   3        101.29         89.31         2.19 o                         
  -7   4   3          9.48         12.24         0.64 o                         
  -6   4   3        172.04        174.11         3.06 o                         
  -5   4   3       1378.13       1394.57        15.47 o                         
  -4   4   3          0.15          4.29         0.33 o                         
  -3   4   3       1454.56       1551.25        16.75 o                         
  -2   4   3        710.04        680.78         7.91 o                         
  -1   4   3          0.22          0.32         0.24 o                         
   0   4   3         50.88         54.86         1.30 o                         
   1   4   3         56.92         60.53         1.42 o                         
   2   4   3         34.00         34.42         1.08 o                         
   3   4   3         40.62         34.60         0.99 o                         
   4   4   3         51.29         56.45         1.59 o                         
   5   4   3        227.32        254.44         4.13 o                         
   6   4   3          1.29          1.75         0.42 o                         
   7   4   3          0.00         -0.34         0.46 o                         
   8   4   3         65.49         69.35         1.85 o                         
   9   4   3         27.67         31.21         0.90 o                         
 -11   5   3          1.08          0.68         0.26 o                         
 -10   5   3         13.57         13.61         0.69 o                         
  -9   5   3          6.22          6.99         0.53 o                         
  -8   5   3         12.21          7.46         0.56 o                         
  -7   5   3         62.48         58.30         1.75 o                         
  -6   5   3         10.37          8.43         0.60 o                         
  -5   5   3         22.26         21.60         0.82 o                         
  -4   5   3        289.02        241.77         3.76 o                         
  -3   5   3        106.14        103.64         2.11 o                         
  -2   5   3         47.10         48.96         1.35 o                         
  -1   5   3        212.55        231.09         3.51 o                         
   0   5   3         43.19         40.14         1.21 o                         
   1   5   3        377.80        389.08         5.28 o                         
   2   5   3        178.33        187.83         3.19 o                         
   3   5   3         77.81         78.53         1.92 o                         
   4   5   3         42.43         41.07         1.19 o                         
   5   5   3         22.77         26.11         0.97 o                         
   6   5   3         31.09         32.31         1.07 o                         
   7   5   3         30.57         31.95         1.05 o                         
   8   5   3         55.20         60.18         1.62 o                         
   9   5   3          4.09          4.14         0.35 o                         
 -10   6   3         51.45         49.60         1.34 o                         
  -9   6   3          8.53          9.14         0.57 o                         
  -8   6   3          3.29          3.28         0.45 o                         
  -7   6   3          3.38          3.08         0.45 o                         
  -6   6   3         27.97         24.04         0.93 o                         
  -5   6   3         72.07         76.76         1.99 o                         
  -4   6   3         60.45         54.95         1.64 o                         
  -3   6   3        351.66        365.13         5.24 o                         
  -2   6   3          1.58          0.73         0.37 o                         
  -1   6   3        353.25        372.78         5.28 o                         
   0   6   3          4.42          9.71         0.61 o                         
   1   6   3         29.59         29.79         0.98 o                         
   2   6   3        161.60        164.96         3.08 o                         
   3   6   3          0.07          0.75         0.35 o                         
   4   6   3        103.80        113.20         2.55 o                         
   5   6   3        369.80        365.16         5.46 o                         
   6   6   3         44.33         49.22         1.55 o                         
   7   6   3          4.77          5.76         0.48 o                         
   8   6   3          8.57          9.10         0.51 o                         
  -9   7   3         23.40         22.13         0.76 o                         
  -8   7   3          1.39          1.69         0.33 o                         
  -7   7   3         89.58         84.30         2.09 o                         
  -6   7   3          2.04          1.58         0.43 o                         
  -5   7   3          1.69          1.79         0.44 o                         
  -4   7   3        462.70        440.90         6.24 o                         
  -3   7   3          2.69          2.41         0.41 o                         
  -2   7   3          7.00          7.96         0.59 o                         
  -1   7   3         17.62         19.28         0.84 o                         
   0   7   3         94.68         95.69         2.30 o                         
   1   7   3        132.78        142.75         2.91 o                         
   2   7   3         49.70         59.72         1.75 o                         
   3   7   3         48.09         50.28         1.39 o                         
   4   7   3          4.13          2.48         0.46 o                         
   5   7   3        177.97        181.34         3.28 o                         
   6   7   3        120.95        121.66         2.43 o                         
   7   7   3          6.99          7.57         0.45 o                         
  -8   8   3         16.71         13.75         0.57 o                         
  -7   8   3         71.65         57.15         1.54 o                         
  -6   8   3         74.93         65.73         1.79 o                         
  -5   8   3         44.17         42.03         1.22 o                         
  -4   8   3          3.44          3.26         0.45 o                         
  -3   8   3         28.82         30.02         1.04 o                         
  -2   8   3        133.29        138.51         2.87 o                         
  -1   8   3          5.56          6.98         0.55 o                         
   0   8   3          7.55          7.87         0.61 o                         
   1   8   3         17.87         18.53         0.82 o                         
   2   8   3         50.51         57.08         1.71 o                         
   3   8   3          3.33          3.53         0.47 o                         
   4   8   3          7.24          9.37         0.57 o                         
   5   8   3         46.84         48.54         1.41 o                         
   6   8   3         69.73         70.59         1.56 o                         
  -6   9   3         21.33         20.88         0.70 o                         
  -5   9   3         52.40         49.74         1.40 o                         
  -4   9   3        249.06        234.20         3.72 o                         
  -3   9   3         27.45         29.95         0.96 o                         
  -2   9   3         56.28         56.63         1.64 o                         
  -1   9   3         47.17         45.14         1.21 o                         
   0   9   3         18.70         17.72         0.75 o                         
   1   9   3          1.03          2.19         0.39 o                         
   2   9   3          7.18          8.01         0.53 o                         
   3   9   3          3.35          4.09         0.42 o                         
   4   9   3          9.72         10.05         0.52 o                         
  -4  10   3          3.68          6.16         0.38 o                         
  -3  10   3         10.52         11.00         0.51 o                         
  -2  10   3          7.07          7.43         0.45 o                         
  -1  10   3          8.96         11.47         0.52 o                         
   0  10   3         47.24         41.73         1.21 o                         
   1  10   3          1.55          3.54         0.31 o                         
 -13   0   4         23.39         27.90         0.76 o                         
 -12   0   4          5.10          5.20         0.45 o                         
 -11   0   4        173.75        182.00         3.34 o                         
 -10   0   4       1979.52       1959.42        21.74 o                         
  -9   0   4        130.46        131.42         2.70 o                         
  -8   0   4         81.73         81.27         1.92 o                         
  -7   0   4        803.81        802.62         9.44 o                         
  -6   0   4         38.49         39.55         1.11 o                         
  -5   0   4       1306.94       1265.44        13.65 o                         
  -4   0   4        233.99        154.29         2.23 o                         
  -3   0   4        106.30         86.59         1.41 o                         
  -2   0   4        380.52        341.86         3.99 o                         
  -1   0   4         98.89         84.16         1.33 o                         
   0   0   4        125.59        112.45         1.68 o                         
   1   0   4          1.22          0.21         0.17 o                         
   2   0   4       2047.61       2246.91        23.50 o                         
   3   0   4       4356.71       4573.68        74.71 o                         
   4   0   4        252.19        237.45         3.60 o                         
   5   0   4        182.09        174.71         3.09 o                         
   6   0   4         96.16         97.03         2.26 o                         
   7   0   4        247.81        243.71         4.11 o                         
   8   0   4          0.08          0.55         0.31 o                         
   9   0   4         36.09         37.31         1.06 o                         
  10   0   4         12.32         12.35         0.53 o                         
 -13   1   4          2.52          2.07         0.26 o                         
 -12   1   4         73.40         76.32         1.83 o                         
 -11   1   4         20.56         18.79         0.87 o                         
 -10   1   4         37.01         28.43         1.04 o                         
  -9   1   4        515.77        454.44         6.31 o                         
  -8   1   4         71.30         74.43         1.86 o                         
  -7   1   4        270.19        295.30         4.23 o                         
  -6   1   4        444.73        467.81         5.83 o                         
  -5   1   4       1058.36       1060.95        11.63 o                         
  -4   1   4        143.66        122.24         1.91 o                         
  -3   1   4        690.80        630.85         7.02 o                         
  -2   1   4       2468.11       2457.21        39.92 o                         
  -1   1   4        442.23        474.67         5.38 o                         
   0   1   4         50.85         65.92         1.20 o                         
   1   1   4         37.34         37.65         0.92 o                         
   2   1   4         22.61         23.82         0.65 o                         
   3   1   4        235.66        286.45         3.96 o                         
   4   1   4          3.39          2.82         0.37 o                         
   5   1   4         83.32         92.45         2.10 o                         
   6   1   4        144.77        152.34         2.98 o                         
   7   1   4         22.97         21.21         0.91 o                         
   8   1   4         37.10         40.83         1.20 o                         
   9   1   4          8.09          8.65         0.54 o                         
  10   1   4          9.46         10.33         0.47 o                         
 -13   2   4          3.92          3.59         0.30 o                         
 -12   2   4          2.76          3.39         0.41 o                         
 -10   2   4          5.45          5.07         0.51 o                         
  -9   2   4         33.55         38.56         1.16 o                         
  -8   2   4         10.31         11.81         0.64 o                         
  -7   2   4        190.65        169.25         2.92 o                         
  -6   2   4        274.21        263.71         3.79 o                         
  -5   2   4       2288.64       2292.79        24.12 o                         
  -4   2   4        807.99        803.62         8.99 o                         
  -3   2   4        214.60        171.56         2.44 o                         
  -2   2   4       1009.25       1015.22        10.94 o                         
  -1   2   4       1235.52       1209.68        12.90 o                         
   0   2   4        488.79        505.30         5.87 o                         
   1   2   4       1520.27       1563.09        16.62 o                         
   2   2   4        281.86        304.68         4.07 o                         
   3   2   4         63.06         76.34         1.67 o                         
   4   2   4        784.75        887.02        10.41 o                         
   5   2   4         86.90         94.19         2.15 o                         
   6   2   4        146.85        166.49         3.16 o                         
   7   2   4         27.05         26.75         0.99 o                         
   8   2   4        126.37        131.47         2.70 o                         
   9   2   4          2.35          2.50         0.37 o                         
  10   2   4          0.59          0.76         0.24 o                         
 -12   3   4          0.00          0.48         0.27 o                         
 -11   3   4        138.05        131.49         2.64 o                         
 -10   3   4         57.71         49.93         1.35 o                         
  -9   3   4         10.31          9.60         0.68 o                         
  -8   3   4          1.67          0.51         0.34 o                         
  -7   3   4         95.95         95.48         2.11 o                         
  -6   3   4        467.97        434.77         5.72 o                         
  -5   3   4          0.38          2.53         0.32 o                         
  -4   3   4        547.71        558.36         6.68 o                         
  -3   3   4          6.00          4.97         0.33 o                         
  -2   3   4        181.77        185.29         2.69 o                         
  -1   3   4        704.72        746.32         8.43 o                         
   0   3   4         46.10         49.32         1.16 o                         
   1   3   4          3.78          1.32         0.27 o                         
   2   3   4       1830.91       1931.79        20.67 o                         
   3   3   4        625.29        625.56         7.68 o                         
   4   3   4        827.10        911.18        10.79 o                         
   5   3   4          8.41          7.43         0.59 o                         
   6   3   4         51.98         50.04         1.36 o                         
   7   3   4         33.09         32.81         1.08 o                         
   8   3   4          4.86          5.29         0.46 o                         
   9   3   4          3.86          3.22         0.36 o                         
 -12   4   4          2.69          5.16         0.37 o                         
 -11   4   4         15.97         14.29         0.65 o                         
 -10   4   4         72.31         69.58         1.88 o                         
  -9   4   4          0.00          0.39         0.44 o                         
  -8   4   4         71.50         69.18         1.89 o                         
  -7   4   4        127.31        121.31         2.54 o                         
  -6   4   4        195.38        198.90         3.35 o                         
  -5   4   4        150.21        145.66         2.62 o                         
  -4   4   4         86.76         70.76         1.62 o                         
  -3   4   4         44.16         49.95         1.29 o                         
  -2   4   4        468.52        453.46         5.68 o                         
  -1   4   4        912.79        959.33        10.82 o                         
   0   4   4       1403.43       1528.73        16.60 o                         
   1   4   4       2819.90       3019.79        31.68 o                         
   2   4   4         45.46         45.27         1.32 o                         
   3   4   4        169.96        183.05         3.18 o                         
   4   4   4          0.63          1.97         0.40 o                         
   5   4   4        319.17        334.71         5.10 o                         
   6   4   4        137.84        151.77         3.03 o                         
   7   4   4         35.90         35.78         1.09 o                         
   8   4   4          0.00         -0.10         0.36 o                         
   9   4   4         32.56         38.24         1.07 o                         
 -11   5   4          0.00         -0.22         0.30 o                         
 -10   5   4          2.55          0.87         0.37 o                         
  -9   5   4        120.04         93.53         2.24 o                         
  -8   5   4         99.76         80.04         2.12 o                         
  -7   5   4          0.74          0.85         0.35 o                         
  -6   5   4         37.80         28.67         0.98 o                         
  -5   5   4        419.89        432.47         5.92 o                         
  -4   5   4        106.01        107.08         2.24 o                         
  -3   5   4        355.13        374.83         5.15 o                         
  -2   5   4        395.27        399.98         5.38 o                         
  -1   5   4        179.92        183.08         3.06 o                         
   0   5   4        393.13        409.19         5.51 o                         
   1   5   4          1.95          1.75         0.37 o                         
   2   5   4        117.15        113.36         2.38 o                         
   3   5   4        162.32        154.55         2.98 o                         
   4   5   4         77.41         81.30         2.09 o                         
   5   5   4        536.27        567.03         7.59 o                         
   6   5   4         21.41         22.30         0.93 o                         
   7   5   4          0.00          0.62         0.30 o                         
   8   5   4          3.41          4.18         0.38 o                         
 -10   6   4          1.50          0.32         0.39 o                         
  -9   6   4        178.19        149.75         2.86 o                         
  -8   6   4        171.39        160.03         3.09 o                         
  -7   6   4         89.78         94.09         2.28 o                         
  -6   6   4          4.59          5.24         0.51 o                         
  -5   6   4          1.02          1.28         0.35 o                         
  -4   6   4         92.25         87.81         2.11 o                         
  -3   6   4          3.73          3.21         0.47 o                         
  -2   6   4        103.31        106.20         2.32 o                         
  -1   6   4         87.48         83.86         2.02 o                         
   0   6   4         10.80         12.59         0.66 o                         
   1   6   4          3.37          5.33         0.47 o                         
   2   6   4        109.82        118.30         2.56 o                         
   3   6   4          2.11          1.86         0.41 o                         
   4   6   4          0.85          0.40         0.42 o                         
   5   6   4          3.07          4.54         0.51 o                         
   6   6   4        115.51        120.97         2.50 o                         
   7   6   4          1.91          2.65         0.32 o                         
 -10   7   4          1.15          1.07         0.26 o                         
  -9   7   4         62.11         48.63         1.34 o                         
  -8   7   4         37.85         27.54         0.94 o                         
  -7   7   4        127.54        112.14         2.47 o                         
  -6   7   4        181.53        173.56         3.28 o                         
  -5   7   4         54.33         54.48         1.70 o                         
  -4   7   4          0.78          2.94         0.44 o                         
  -3   7   4        324.86        325.02         5.00 o                         
  -2   7   4         18.41         18.09         0.81 o                         
  -1   7   4          3.07          2.30         0.41 o                         
   0   7   4        539.97        536.09         7.26 o                         
   1   7   4         62.34         71.04         1.98 o                         
   2   7   4         74.46         74.30         2.01 o                         
   3   7   4         80.15         84.82         2.17 o                         
   4   7   4          4.38          6.13         0.52 o                         
   5   7   4          0.01          0.21         0.40 o                         
   6   7   4          2.75          2.30         0.34 o                         
   7   7   4          0.02          0.13         0.24 o                         
  -8   8   4          2.49          1.39         0.34 o                         
  -7   8   4          0.58          0.63         0.33 o                         
  -6   8   4        235.18        222.91         3.68 o                         
  -5   8   4         68.15         61.69         1.76 o                         
  -4   8   4         21.26         21.98         0.88 o                         
  -3   8   4          2.92          2.80         0.49 o                         
  -2   8   4         21.53         24.63         0.94 o                         
  -1   8   4        101.52         94.70         2.31 o                         
   0   8   4          7.16          7.83         0.61 o                         
   1   8   4          5.67          5.98         0.52 o                         
   2   8   4          1.91          2.74         0.43 o                         
   3   8   4          6.60          6.77         0.52 o                         
   4   8   4        118.25        119.21         2.36 o                         
   5   8   4          1.15          0.74         0.29 o                         
  -7   9   4         17.29         17.66         0.57 o                         
  -6   9   4         57.49         58.35         1.42 o                         
  -5   9   4          0.90          1.68         0.32 o                         
  -4   9   4          2.58          2.84         0.40 o                         
  -3   9   4          0.01          0.07         0.38 o                         
  -2   9   4         33.67         36.40         1.07 o                         
  -1   9   4          7.26          7.92         0.54 o                         
   0   9   4         11.31         12.61         0.65 o                         
   1   9   4         36.35         39.51         1.07 o                         
   2   9   4         42.61         45.53         1.33 o                         
   3   9   4          2.28          1.74         0.32 o                         
  -3  10   4         34.04         35.04         1.01 o                         
  -2  10   4         14.24         15.71         0.58 o                         
  -1  10   4          1.39          1.26         0.30 o                         
   0  10   4         11.08         10.50         0.49 o                         
 -13   1   5          2.09          1.33         0.27 o                         
 -12   1   5          0.48          1.36         0.34 o                         
 -11   1   5         29.78         24.34         0.93 o                         
 -10   1   5        256.97        231.95         3.96 o                         
  -9   1   5         55.04         52.54         1.37 o                         
  -8   1   5        268.38        255.51         4.00 o                         
  -7   1   5        100.22        121.09         2.32 o                         
  -6   1   5         39.32         36.10         1.08 o                         
  -5   1   5          3.07         20.27         0.63 o                         
  -4   1   5        738.14        762.87         8.56 o                         
  -3   1   5       3678.12       3727.32        58.21 o                         
  -2   1   5         44.21         47.85         1.03 o                         
  -1   1   5        117.32        115.15         1.83 o                         
   0   1   5         19.77         24.05         0.74 o                         
   1   1   5        435.42        445.43         5.44 o                         
   2   1   5          8.90          6.81         0.43 o                         
   3   1   5        366.39        369.09         5.00 o                         
   4   1   5         30.02         30.51         0.95 o                         
   5   1   5         14.82         13.77         0.69 o                         
   6   1   5         41.72         40.18         1.21 o                         
   7   1   5         89.13         82.68         2.11 o                         
   8   1   5          4.31          5.29         0.47 o                         
   9   1   5          1.49          2.18         0.32 o                         
 -13   2   5         32.57         44.11         1.13 o                         
 -12   2   5          6.48          5.77         0.51 o                         
 -11   2   5         24.72         21.51         0.86 o                         
 -10   2   5         71.93         64.13         1.84 o                         
  -9   2   5        190.57        182.80         3.36 o                         
  -8   2   5        202.84        184.08         3.25 o                         
  -7   2   5         32.83         27.35         0.87 o                         
  -6   2   5          9.80         10.62         0.52 o                         
  -5   2   5        397.36        405.43         5.16 o                         
  -4   2   5         25.12         29.11         0.88 o                         
  -3   2   5        218.70        249.18         3.35 o                         
  -2   2   5        781.05        862.29         9.55 o                         
  -1   2   5        300.54        347.73         4.36 o                         
   0   2   5          0.48          1.75         0.26 o                         
   1   2   5       1562.25       1609.87        17.29 o                         
   2   2   5         23.32         26.19         0.78 o                         
   3   2   5          7.15          6.13         0.48 o                         
   4   2   5          0.12          1.21         0.32 o                         
   5   2   5         50.92         56.69         1.66 o                         
   6   2   5        316.55        337.17         5.15 o                         
   7   2   5          0.03         -0.21         0.38 o                         
   8   2   5          0.01         -0.31         0.44 o                         
   9   2   5          2.27          2.49         0.30 o                         
 -12   3   5         31.93         33.49         0.93 o                         
 -11   3   5          1.16          0.84         0.35 o                         
 -10   3   5        206.40        172.95         3.27 o                         
  -9   3   5          0.02          1.52         0.34 o                         
  -8   3   5         60.28         67.49         1.83 o                         
  -7   3   5         41.75         37.10         1.06 o                         
  -6   3   5          7.93         10.78         0.54 o                         
  -5   3   5         37.82         41.05         1.18 o                         
  -4   3   5        291.99        271.83         3.80 o                         
  -3   3   5        353.68        357.47         4.62 o                         
  -2   3   5        438.10        446.67         5.51 o                         
  -1   3   5          4.86          7.33         0.39 o                         
   0   3   5        495.83        539.69         6.54 o                         
   1   3   5        533.64        550.10         6.76 o                         
   2   3   5         36.88         41.19         1.25 o                         
   3   3   5         89.06         86.56         1.99 o                         
   4   3   5        417.31        424.63         5.93 o                         
   5   3   5        283.29        280.99         4.49 o                         
   6   3   5         58.82         56.57         1.77 o                         
   7   3   5         22.50         24.57         0.92 o                         
   8   3   5          4.26          3.24         0.42 o                         
   9   3   5          7.81         10.50         0.47 o                         
 -12   4   5         39.55         37.07         1.11 o                         
 -11   4   5         17.86         18.25         0.74 o                         
 -10   4   5          9.62          7.13         0.54 o                         
  -9   4   5        207.37        153.88         3.05 o                         
  -8   4   5         79.84         79.98         2.07 o                         
  -7   4   5          5.50          4.37         0.45 o                         
  -6   4   5          0.29         -0.14         0.40 o                         
  -5   4   5         22.99         20.48         0.74 o                         
  -4   4   5         19.21         15.73         0.64 o                         
  -3   4   5        165.02        171.83         2.83 o                         
  -2   4   5        405.33        388.78         5.12 o                         
  -1   4   5         57.70         69.92         1.60 o                         
   0   4   5        219.92        207.65         3.26 o                         
   1   4   5         71.40         71.43         1.70 o                         
   2   4   5        167.69        174.95         3.07 o                         
   3   4   5         55.36         55.23         1.64 o                         
   4   4   5         40.92         39.93         1.20 o                         
   5   4   5         57.75         54.81         1.71 o                         
   6   4   5          2.95          2.28         0.43 o                         
   7   4   5         79.91         89.46         2.08 o                         
   8   4   5         72.40         76.20         1.72 o                         
 -11   5   5          0.06          0.11         0.30 o                         
 -10   5   5         14.90         12.01         0.67 o                         
  -9   5   5          0.15          0.47         0.38 o                         
  -8   5   5         58.99         50.87         1.38 o                         
  -7   5   5         74.58         68.42         1.90 o                         
  -6   5   5          0.51          0.24         0.40 o                         
  -5   5   5        201.09        199.28         3.45 o                         
  -4   5   5        873.91        871.47        10.39 o                         
  -3   5   5         78.32         71.99         1.79 o                         
  -2   5   5          0.62          0.14         0.34 o                         
  -1   5   5         42.60         50.18         1.44 o                         
   0   5   5         28.85         27.58         0.90 o                         
   1   5   5         36.92         41.76         1.15 o                         
   2   5   5         36.95         38.01         1.14 o                         
   3   5   5         47.44         49.04         1.32 o                         
   4   5   5         95.51         97.57         2.34 o                         
   5   5   5         94.38         90.68         2.23 o                         
   6   5   5         19.35         19.09         0.83 o                         
   7   5   5          1.17          0.51         0.29 o                         
   8   5   5         34.38         39.91         1.07 o                         
 -11   6   5          1.00          0.28         0.23 o                         
 -10   6   5          2.07          0.30         0.43 o                         
  -9   6   5          1.39          0.59         0.37 o                         
  -8   6   5          1.47          2.42         0.42 o                         
  -7   6   5         39.65         35.67         1.11 o                         
  -6   6   5         81.18         78.84         2.07 o                         
  -5   6   5         41.53         40.35         1.19 o                         
  -4   6   5        200.00        211.70         3.68 o                         
  -3   6   5         16.22         16.51         0.77 o                         
  -2   6   5        120.07        128.27         2.63 o                         
  -1   6   5         85.06         88.30         2.12 o                         
   0   6   5          6.86          5.17         0.54 o                         
   1   6   5         91.00         93.72         2.25 o                         
   2   6   5         29.87         27.30         1.00 o                         
   3   6   5        114.46        113.38         2.54 o                         
   4   6   5         14.48         16.63         0.79 o                         
   5   6   5          4.81          4.64         0.47 o                         
   6   6   5          0.31         -0.06         0.41 o                         
   7   6   5         14.81         14.85         0.58 o                         
 -10   7   5          9.71         12.72         0.50 o                         
  -9   7   5          7.48          9.56         0.54 o                         
  -8   7   5          4.84          3.77         0.39 o                         
  -7   7   5         68.98         72.88         1.92 o                         
  -6   7   5          0.32          0.21         0.43 o                         
  -5   7   5        107.55        101.95         2.41 o                         
  -4   7   5         88.93         86.65         2.20 o                         
  -3   7   5         29.16         26.58         1.01 o                         
  -2   7   5          2.33          3.48         0.45 o                         
  -1   7   5        143.32        139.65         2.87 o                         
   0   7   5        168.30        179.11         3.38 o                         
   1   7   5         42.91         42.56         1.26 o                         
   2   7   5          0.10         -0.25         0.43 o                         
   3   7   5         16.17         15.95         0.79 o                         
   4   7   5          7.70          7.14         0.54 o                         
   5   7   5          4.27          5.78         0.45 o                         
   6   7   5          7.95          7.49         0.43 o                         
  -8   8   5         18.46         14.80         0.61 o                         
  -7   8   5          8.84         10.18         0.55 o                         
  -6   8   5         89.00         93.20         2.14 o                         
  -5   8   5         97.71        106.93         2.36 o                         
  -4   8   5         42.60         43.48         1.23 o                         
  -3   8   5         12.55         13.57         0.68 o                         
  -2   8   5        242.73        256.98         4.22 o                         
  -1   8   5         13.88         16.71         0.80 o                         
   0   8   5         50.86         48.52         1.30 o                         
   1   8   5         53.96         52.54         1.60 o                         
   2   8   5          0.59          0.94         0.31 o                         
   3   8   5          8.92          8.47         0.55 o                         
   4   8   5         23.90         24.12         0.75 o                         
   5   8   5         21.77         24.15         0.69 o                         
  -6   9   5         21.97         23.82         0.73 o                         
  -5   9   5         14.57         16.01         0.65 o                         
  -4   9   5          0.00         -0.03         0.35 o                         
  -3   9   5         48.38         48.49         1.43 o                         
  -2   9   5         40.92         43.71         1.36 o                         
  -1   9   5        223.38        227.06         3.63 o                         
   0   9   5         79.45         79.02         1.84 o                         
   1   9   5          1.14          0.69         0.29 o                         
   2   9   5        114.66        120.20         2.21 o                         
   3   9   5          0.43          0.51         0.21 o                         
 -13   0   6         39.65         42.33         1.19 o                         
 -12   0   6        206.83        186.86         3.25 o                         
 -11   0   6         54.52         46.48         1.28 o                         
 -10   0   6          4.60          5.79         0.55 o                         
  -9   0   6        676.23        636.55         8.20 o                         
  -8   0   6       1013.35        886.16        10.58 o                         
  -7   0   6        709.47        619.19         7.65 o                         
  -6   0   6         51.98         63.40         1.49 o                         
  -5   0   6        536.76        500.96         6.11 o                         
  -4   0   6        890.09        944.05        10.48 o                         
  -3   0   6        929.35       1069.72        11.67 o                         
  -2   0   6       2843.96       3162.93        53.62 o                         
  -1   0   6          2.64          2.25         0.25 o                         
   0   0   6        145.85        161.45         2.52 o                         
   1   0   6         25.25         20.93         0.67 o                         
   2   0   6         59.20         57.36         1.47 o                         
   3   0   6        600.05        628.60         7.85 o                         
   4   0   6         10.05          8.82         0.58 o                         
   5   0   6        131.51        104.66         2.43 o                         
   6   0   6        137.12        135.99         2.84 o                         
   7   0   6         32.58         31.02         1.03 o                         
   8   0   6          7.77          7.92         0.48 o                         
 -13   1   6          2.99          3.25         0.32 o                         
 -12   1   6        193.50        179.05         3.14 o                         
 -11   1   6         85.92         71.08         1.91 o                         
 -10   1   6         47.20         40.02         1.23 o                         
  -9   1   6        290.85        272.68         4.36 o                         
  -8   1   6         88.93         85.05         2.01 o                         
  -7   1   6         45.61         45.33         1.33 o                         
  -6   1   6         14.69         21.47         0.71 o                         
  -5   1   6        539.44        567.45         6.82 o                         
  -4   1   6         83.01         78.10         1.55 o                         
  -3   1   6         23.17         29.11         0.87 o                         
  -2   1   6         40.92         34.16         0.93 o                         
  -1   1   6        104.17        105.70         1.86 o                         
   0   1   6         11.37         11.11         0.48 o                         
   1   1   6       1139.80       1193.39        13.23 o                         
   2   1   6          4.40          4.40         0.42 o                         
   3   1   6         76.09         71.00         1.77 o                         
   4   1   6        146.10        147.63         2.86 o                         
   5   1   6         88.62         86.44         2.16 o                         
   6   1   6         10.60         12.50         0.72 o                         
   7   1   6          0.18          0.72         0.36 o                         
   8   1   6          0.26          0.80         0.29 o                         
 -13   2   6         34.85         34.35         1.00 o                         
 -12   2   6         13.96         13.58         0.64 o                         
 -11   2   6        159.15        135.80         2.75 o                         
 -10   2   6        327.48        278.65         4.51 o                         
  -9   2   6        148.87        133.89         2.77 o                         
  -8   2   6        145.32        129.63         2.63 o                         
  -7   2   6        156.34        147.62         2.72 o                         
  -6   2   6        463.62        461.33         5.96 o                         
  -5   2   6          1.94          4.06         0.36 o                         
  -4   2   6        222.98        223.77         3.26 o                         
  -3   2   6          2.57          2.75         0.29 o                         
  -2   2   6         14.52         13.61         0.51 o                         
  -1   2   6        892.18        939.87        10.54 o                         
   0   2   6        900.15        896.95        10.20 o                         
   1   2   6         58.25         52.24         1.36 o                         
   2   2   6        763.81        801.66         9.54 o                         
   3   2   6         86.83         89.11         2.06 o                         
   4   2   6         19.58         21.11         0.86 o                         
   5   2   6         56.74         51.99         1.38 o                         
   6   2   6         35.95         41.05         1.22 o                         
   7   2   6          0.37          0.99         0.33 o                         
   8   2   6          0.36          0.77         0.30 o                         
 -12   3   6         19.85         25.67         0.84 o                         
 -11   3   6         50.86         41.05         1.15 o                         
 -10   3   6         64.40         53.70         1.68 o                         
  -9   3   6          5.55          5.89         0.52 o                         
  -8   3   6         34.58         33.19         1.06 o                         
  -7   3   6         24.11         29.76         0.98 o                         
  -6   3   6        221.89        218.83         3.51 o                         
  -5   3   6         29.22         26.49         0.81 o                         
  -4   3   6        852.76        924.56        10.59 o                         
  -3   3   6        830.11        881.32        10.09 o                         
  -2   3   6          0.84          1.96         0.27 o                         
  -1   3   6        300.54        311.24         4.28 o                         
   0   3   6         35.92         31.48         0.87 o                         
   1   3   6         29.80         34.54         0.97 o                         
   2   3   6        107.40        110.69         2.30 o                         
   3   3   6          2.54          4.76         0.47 o                         
   4   3   6        145.55        145.90         2.94 o                         
   5   3   6         62.72         63.06         1.85 o                         
   6   3   6          4.40          5.13         0.48 o                         
   7   3   6         68.43         69.02         1.80 o                         
   8   3   6          6.54          6.56         0.43 o                         
 -12   4   6          0.99          5.14         0.37 o                         
 -11   4   6          2.00          2.34         0.34 o                         
 -10   4   6          0.43          1.08         0.31 o                         
  -9   4   6          8.23          8.35         0.59 o                         
  -8   4   6          7.30          4.99         0.51 o                         
  -7   4   6        267.60        245.57         4.03 o                         
  -6   4   6         12.22         12.67         0.62 o                         
  -5   4   6        263.85        252.05         3.92 o                         
  -4   4   6        315.83        328.92         4.67 o                         
  -3   4   6          4.77          2.93         0.37 o                         
  -2   4   6          1.67          1.69         0.31 o                         
  -1   4   6        193.06        221.43         3.50 o                         
   0   4   6        375.81        404.43         5.51 o                         
   1   4   6         28.40         29.14         0.96 o                         
   2   4   6          3.76          6.16         0.49 o                         
   3   4   6        243.55        243.73         4.06 o                         
   4   4   6          0.04          0.39         0.42 o                         
   5   4   6         29.16         28.99         1.01 o                         
   6   4   6         85.82         87.89         2.10 o                         
   7   4   6          5.48          5.16         0.47 o                         
 -11   5   6         47.55         43.85         1.27 o                         
 -10   5   6        135.06        105.98         2.29 o                         
  -9   5   6         76.89         68.65         1.88 o                         
  -8   5   6         77.46         75.31         2.00 o                         
  -7   5   6          0.53          0.97         0.36 o                         
  -6   5   6        231.97        229.71         3.89 o                         
  -5   5   6        239.20        254.99         4.11 o                         
  -4   5   6         52.87         57.42         1.64 o                         
  -3   5   6          4.66          4.52         0.44 o                         
  -2   5   6        738.27        785.74         9.56 o                         
  -1   5   6          0.26          2.22         0.39 o                         
   0   5   6          0.90          1.76         0.34 o                         
   1   5   6         27.88         26.10         0.91 o                         
   2   5   6        148.35        150.02         2.97 o                         
   3   5   6        156.82        150.57         3.03 o                         
   4   5   6         30.85         28.89         1.05 o                         
   5   5   6        209.25        203.53         3.57 o                         
   6   5   6          7.38          8.02         0.54 o                         
   7   5   6          1.52          1.25         0.28 o                         
 -11   6   6          1.68          1.88         0.26 o                         
 -10   6   6         22.63         17.84         0.71 o                         
  -9   6   6        172.36        150.26         2.84 o                         
  -8   6   6         27.50         23.93         0.91 o                         
  -7   6   6         10.25         10.31         0.68 o                         
  -6   6   6        383.78        387.13         5.69 o                         
  -5   6   6         62.57         64.62         1.86 o                         
  -4   6   6         96.51         94.83         2.26 o                         
  -3   6   6        199.56        201.84         3.57 o                         
  -2   6   6        268.94        282.04         4.47 o                         
  -1   6   6        311.21        319.43         4.90 o                         
   0   6   6         25.51         23.37         0.94 o                         
   1   6   6         87.26         89.19         2.21 o                         
   2   6   6        132.16        121.35         2.65 o                         
   3   6   6         13.04         11.59         0.70 o                         
   4   6   6          3.79          3.03         0.47 o                         
   5   6   6         14.16         14.97         0.68 o                         
   6   6   6          1.55          1.74         0.30 o                         
 -10   7   6         50.25         50.44         1.18 o                         
  -9   7   6          6.48          4.64         0.41 o                         
  -8   7   6          1.19          1.85         0.31 o                         
  -7   7   6         22.24         23.13         0.89 o                         
  -6   7   6          8.61          6.01         0.54 o                         
  -5   7   6         44.91         51.95         1.63 o                         
  -4   7   6         27.84         27.52         1.01 o                         
  -3   7   6        247.24        255.86         4.25 o                         
  -2   7   6          1.22          1.64         0.34 o                         
  -1   7   6        224.78        226.22         3.92 o                         
   0   7   6          1.57          5.26         0.51 o                         
   1   7   6         10.78          9.60         0.62 o                         
   2   7   6         13.86         13.99         0.70 o                         
   3   7   6         17.16         19.30         0.78 o                         
   4   7   6         10.56         10.52         0.59 o                         
   5   7   6          0.54          0.32         0.26 o                         
  -8   8   6         10.95         11.56         0.53 o                         
  -7   8   6         14.31         15.17         0.63 o                         
  -6   8   6         15.11         14.42         0.67 o                         
  -5   8   6          0.59          0.81         0.34 o                         
  -4   8   6        107.27        114.98         2.48 o                         
  -3   8   6         11.62         13.75         0.73 o                         
  -2   8   6          1.82          1.50         0.38 o                         
  -1   8   6          2.35          2.96         0.44 o                         
   0   8   6         43.36         41.62         1.19 o                         
   1   8   6         14.61         14.96         0.66 o                         
   2   8   6         39.54         41.77         1.31 o                         
   3   8   6         19.34         22.51         0.76 o                         
   4   8   6          0.00          0.43         0.25 o                         
  -6   9   6         10.29         10.56         0.49 o                         
  -5   9   6          3.45          6.06         0.44 o                         
  -4   9   6         26.55         33.80         0.94 o                         
  -3   9   6         25.46         26.16         0.81 o                         
  -2   9   6          4.86          5.68         0.46 o                         
  -1   9   6         39.01         41.60         1.25 o                         
   0   9   6          8.29         10.97         0.54 o                         
   1   9   6         28.47         33.37         1.03 o                         
   2   9   6          1.35          2.02         0.27 o                         
 -13   1   7         16.09         22.80         0.72 o                         
 -12   1   7         91.08         83.18         1.95 o                         
 -11   1   7         33.29         37.27         1.14 o                         
 -10   1   7        139.57        127.14         2.73 o                         
  -9   1   7        163.55        141.84         2.85 o                         
  -8   1   7         13.46         12.11         0.63 o                         
  -7   1   7        736.91        661.29         8.19 o                         
  -6   1   7          2.52          1.85         0.30 o                         
  -5   1   7        548.73        544.10         6.71 o                         
  -4   1   7       1665.89       1860.39        19.89 o                         
  -3   1   7         80.98         99.99         1.89 o                         
  -2   1   7        124.16        131.94         2.27 o                         
  -1   1   7        261.75        255.87         3.66 o                         
   0   1   7        693.86        723.01         8.57 o                         
   1   1   7        246.56        237.39         3.65 o                         
   2   1   7          0.06          0.39         0.43 o                         
   3   1   7        223.41        222.88         3.76 o                         
   4   1   7         15.39         13.67         0.70 o                         
   5   1   7          0.06          0.81         0.38 o                         
   6   1   7         46.99         37.95         1.12 o                         
   7   1   7          0.21          0.35         0.29 o                         
   8   1   7          2.07          3.11         0.33 o                         
 -13   2   7         46.13         45.77         1.19 o                         
 -12   2   7         38.47         30.56         0.93 o                         
 -11   2   7         10.10          9.00         0.60 o                         
 -10   2   7        154.38        147.23         2.96 o                         
  -9   2   7         82.52         77.33         2.03 o                         
  -8   2   7         37.10         37.65         1.11 o                         
  -7   2   7          4.88          6.11         0.46 o                         
  -6   2   7        554.29        535.93         6.83 o                         
  -5   2   7         19.85         22.13         0.74 o                         
  -4   2   7        230.42        262.15         3.78 o                         
  -3   2   7        303.08        334.45         4.51 o                         
  -2   2   7         73.58         85.37         1.78 o                         
  -1   2   7         56.15         62.02         1.49 o                         
   0   2   7         64.12         83.34         1.83 o                         
   1   2   7        183.29        194.45         3.25 o                         
   2   2   7         79.44         85.57         2.02 o                         
   3   2   7          0.05          0.00         0.50 o                         
   4   2   7          4.05          7.86         0.62 o                         
   5   2   7        483.38        459.95         6.47 o                         
   6   2   7          6.13          7.12         0.59 o                         
   7   2   7         51.08         50.94         1.44 o                         
   8   2   7          0.20          0.08         0.24 o                         
 -12   3   7          4.34          6.14         0.47 o                         
 -11   3   7          6.43          4.83         0.46 o                         
 -10   3   7         68.70         70.83         1.93 o                         
  -9   3   7        125.64        108.85         2.47 o                         
  -8   3   7        306.77        278.49         4.44 o                         
  -7   3   7        123.68        115.09         2.45 o                         
  -6   3   7        363.18        334.57         4.84 o                         
  -5   3   7        134.18        147.57         2.69 o                         
  -4   3   7         24.83         28.08         0.87 o                         
  -3   3   7         22.80         32.97         0.92 o                         
  -2   3   7        244.61        253.89         3.79 o                         
  -1   3   7         12.30         12.15         0.57 o                         
   0   3   7        106.27        111.59         2.28 o                         
   1   3   7        208.24        209.50         3.50 o                         
   2   3   7        171.07        168.38         3.13 o                         
   3   3   7          0.01          0.13         0.41 o                         
   4   3   7        148.03        138.60         2.88 o                         
   5   3   7         96.94         85.97         2.17 o                         
   6   3   7        240.26        246.10         3.96 o                         
   7   3   7         44.23         41.07         1.23 o                         
 -12   4   7         85.44         88.10         1.81 o                         
 -11   4   7         24.21         21.43         0.82 o                         
 -10   4   7         14.55         13.93         0.68 o                         
  -9   4   7          0.87          2.78         0.40 o                         
  -8   4   7         46.28         44.87         1.27 o                         
  -7   4   7         16.76         14.26         0.72 o                         
  -6   4   7         67.57         63.13         1.74 o                         
  -5   4   7        195.15        206.36         3.48 o                         
  -4   4   7        342.96        353.66         5.04 o                         
  -3   4   7         37.55         35.19         1.02 o                         
  -2   4   7         22.76         19.31         0.76 o                         
  -1   4   7         63.73         62.02         1.67 o                         
   0   4   7          0.79          1.49         0.37 o                         
   1   4   7        248.45        235.41         3.91 o                         
   2   4   7        306.13        275.11         4.43 o                         
   3   4   7         95.15         94.73         2.32 o                         
   4   4   7         39.67         37.40         1.17 o                         
   5   4   7         14.89         12.28         0.67 o                         
   6   4   7          4.51          5.87         0.49 o                         
   7   4   7          0.06          0.04         0.30 o                         
 -11   5   7         78.09         63.11         1.53 o                         
 -10   5   7         29.95         29.52         0.93 o                         
  -9   5   7         13.87         13.98         0.74 o                         
  -8   5   7        156.49        147.78         2.97 o                         
  -7   5   7        102.62         98.09         2.33 o                         
  -6   5   7          4.59          4.78         0.53 o                         
  -5   5   7          3.49          3.46         0.44 o                         
  -4   5   7        202.42        209.02         3.60 o                         
  -3   5   7        102.60        105.86         2.34 o                         
  -2   5   7          5.67          5.71         0.50 o                         
  -1   5   7        205.73        213.44         3.65 o                         
   0   5   7         82.24         75.08         1.96 o                         
   1   5   7        420.87        380.85         5.60 o                         
   2   5   7         27.29         22.33         0.93 o                         
   3   5   7          1.41          1.42         0.41 o                         
   4   5   7         15.96         16.46         0.78 o                         
   5   5   7         26.39         25.02         0.85 o                         
   6   5   7          4.93          5.49         0.40 o                         
 -11   6   7         17.29         20.63         0.63 o                         
 -10   6   7          0.46          0.06         0.34 o                         
  -9   6   7          5.54          5.79         0.49 o                         
  -8   6   7         52.04         56.72         1.69 o                         
  -7   6   7          1.46          1.66         0.35 o                         
  -6   6   7        360.94        370.16         5.50 o                         
  -5   6   7        583.89        626.60         8.21 o                         
  -4   6   7         61.14         62.10         1.80 o                         
  -3   6   7         56.03         59.17         1.79 o                         
  -2   6   7          6.57          5.29         0.51 o                         
  -1   6   7          0.02          0.35         0.44 o                         
   0   6   7          1.40          1.99         0.43 o                         
   1   6   7         67.20         72.30         1.98 o                         
   2   6   7          2.95          3.26         0.46 o                         
   3   6   7         96.72         91.78         2.18 o                         
   4   6   7         52.28         45.71         1.41 o                         
   5   6   7         11.67         11.41         0.56 o                         
  -9   7   7          1.31          1.14         0.28 o                         
  -8   7   7         53.57         54.35         1.49 o                         
  -7   7   7         46.90         48.04         1.48 o                         
  -6   7   7        194.38        201.31         3.54 o                         
  -5   7   7         21.02         25.28         0.94 o                         
  -4   7   7          8.52         10.16         0.69 o                         
  -3   7   7         73.42         70.02         1.93 o                         
  -2   7   7          1.27          1.56         0.42 o                         
  -1   7   7         81.35         77.42         2.04 o                         
   0   7   7         16.44         19.13         0.84 o                         
   1   7   7          1.50          1.25         0.38 o                         
   2   7   7         18.01         17.12         0.75 o                         
   3   7   7         10.16          8.20         0.54 o                         
   4   7   7         37.08         37.57         1.13 o                         
  -8   8   7          2.22          1.62         0.29 o                         
  -7   8   7          8.89         10.27         0.54 o                         
  -6   8   7          4.35          5.41         0.45 o                         
  -5   8   7         41.68         50.66         1.47 o                         
  -4   8   7         32.40         31.82         1.00 o                         
  -3   8   7          2.44          1.78         0.39 o                         
  -2   8   7        210.19        215.33         3.61 o                         
  -1   8   7         29.43         28.40         0.95 o                         
   0   8   7         15.40         14.24         0.64 o                         
   1   8   7          1.42          0.86         0.34 o                         
   2   8   7          4.10          6.03         0.43 o                         
   3   8   7          3.97          5.07         0.36 o                         
  -6   9   7          9.18          8.65         0.41 o                         
  -5   9   7         26.66         31.64         0.98 o                         
  -4   9   7         70.32         78.40         1.69 o                         
  -3   9   7        182.19        190.36         3.01 o                         
  -2   9   7          0.91          0.69         0.31 o                         
  -1   9   7          8.12         11.66         0.51 o                         
   0   9   7         27.22         27.95         0.77 o                         
 -13   0   8         65.33         54.13         1.36 o                         
 -12   0   8          2.07          1.35         0.34 o                         
 -11   0   8         37.66         31.37         1.06 o                         
 -10   0   8          7.06          5.77         0.53 o                         
  -9   0   8         22.55         19.87         0.85 o                         
  -8   0   8        163.60        143.26         2.81 o                         
  -7   0   8       2491.33       2530.44        27.14 o                         
  -6   0   8        202.97        156.85         2.79 o                         
  -5   0   8          4.30          6.85         0.47 o                         
  -4   0   8        705.00        762.67         8.99 o                         
  -3   0   8        521.74        496.44         6.26 o                         
  -2   0   8         17.32         21.20         0.72 o                         
  -1   0   8          1.66          3.03         0.35 o                         
   0   0   8        271.22        267.42         4.03 o                         
   1   0   8        691.33        712.69         8.79 o                         
   2   0   8        476.24        487.90         6.63 o                         
   3   0   8         42.25         45.98         1.30 o                         
   4   0   8        442.50        395.28         5.79 o                         
   5   0   8         62.32         51.89         1.61 o                         
   6   0   8        217.53        222.22         3.66 o                         
   7   0   8         44.26         47.32         1.29 o                         
 -13   1   8          5.59          5.83         0.39 o                         
 -12   1   8         32.20         32.07         0.97 o                         
 -11   1   8          0.34          1.11         0.34 o                         
 -10   1   8         12.83         12.02         0.71 o                         
  -9   1   8          6.09          4.91         0.50 o                         
  -8   1   8        334.87        320.17         4.83 o                         
  -7   1   8         65.42         59.76         1.65 o                         
  -6   1   8        545.04        553.61         7.05 o                         
  -5   1   8        360.02        374.21         5.09 o                         
  -4   1   8        869.37        982.96        11.25 o                         
  -3   1   8         27.67         34.93         1.10 o                         
  -2   1   8         29.26         27.61         0.83 o                         
  -1   1   8          2.65          3.16         0.34 o                         
   0   1   8         59.03         52.92         1.47 o                         
   1   1   8        243.44        244.42         3.92 o                         
   2   1   8        118.67        108.30         2.42 o                         
   3   1   8        165.88        154.83         3.06 o                         
   4   1   8         94.40         87.26         2.22 o                         
   5   1   8          5.96          8.89         0.61 o                         
   6   1   8          2.64          4.61         0.47 o                         
   7   1   8         57.51         52.00         1.34 o                         
 -13   2   8          1.97          2.38         0.31 o                         
 -12   2   8          6.87          8.52         0.49 o                         
 -11   2   8         25.02         22.24         0.86 o                         
 -10   2   8         20.02         16.72         0.77 o                         
  -9   2   8        418.31        381.51         5.61 o                         
  -8   2   8          1.98          1.56         0.42 o                         
  -7   2   8         54.67         57.03         1.62 o                         
  -6   2   8        143.19        158.06         2.88 o                         
  -5   2   8        367.93        383.56         5.27 o                         
  -4   2   8        386.57        370.00         5.07 o                         
  -3   2   8         48.43         38.73         1.22 o                         
  -2   2   8        138.76        143.18         2.60 o                         
  -1   2   8         37.57         41.84         1.29 o                         
   0   2   8         21.21         19.60         0.78 o                         
   1   2   8        373.68        342.30         5.03 o                         
   2   2   8         60.27         59.99         1.75 o                         
   3   2   8         59.75         56.42         1.71 o                         
   4   2   8         45.00         41.12         1.22 o                         
   5   2   8         39.71         39.15         1.16 o                         
   6   2   8          0.02          0.66         0.32 o                         
   7   2   8         27.77         30.68         0.82 o                         
 -12   3   8         75.60         70.40         1.65 o                         
 -11   3   8         18.74         17.58         0.77 o                         
 -10   3   8         10.05          6.20         0.53 o                         
  -9   3   8         33.58         27.21         1.00 o                         
  -8   3   8       1701.87       1741.86        19.51 o                         
  -7   3   8          5.81          5.84         0.53 o                         
  -6   3   8        692.67        653.81         8.27 o                         
  -5   3   8          8.09         12.46         0.64 o                         
  -4   3   8          1.27          0.19         0.32 o                         
  -3   3   8        216.25        224.50         3.61 o                         
  -2   3   8          0.92         -0.35         0.38 o                         
  -1   3   8          0.06          0.97         0.28 o                         
   0   3   8          3.26          4.11         0.43 o                         
   1   3   8        249.14        236.02         3.94 o                         
   2   3   8         98.38         92.91         2.26 o                         
   3   3   8         75.84         61.86         1.82 o                         
   4   3   8          0.17          0.13         0.48 o                         
   5   3   8         11.35         10.54         0.63 o                         
   6   3   8          1.95          3.38         0.40 o                         
 -12   4   8         43.77         41.85         1.16 o                         
 -11   4   8         12.21          9.55         0.57 o                         
 -10   4   8         74.07         69.98         1.84 o                         
  -9   4   8        284.56        259.21         4.25 o                         
  -8   4   8        145.67        128.29         2.73 o                         
  -7   4   8        210.88        193.78         3.51 o                         
  -6   4   8          0.93          1.21         0.41 o                         
  -5   4   8       1021.19        968.95        11.55 o                         
  -4   4   8        374.31        386.89         5.51 o                         
  -3   4   8        105.98        113.42         2.42 o                         
  -2   4   8         16.99         15.63         0.74 o                         
  -1   4   8         57.61         57.55         1.68 o                         
   0   4   8          0.03          0.55         0.32 o                         
   1   4   8        493.67        464.24         6.48 o                         
   2   4   8        250.39        229.31         3.96 o                         
   3   4   8        161.05        139.98         2.90 o                         
   4   4   8         15.91         17.06         0.77 o                         
   5   4   8         60.60         57.09         1.58 o                         
   6   4   8          1.41          0.80         0.28 o                         
 -11   5   8          3.71          5.41         0.42 o                         
 -10   5   8         18.88         20.45         0.77 o                         
  -9   5   8        128.31        136.32         2.74 o                         
  -8   5   8         58.32         57.00         1.71 o                         
  -7   5   8        101.20        106.14         2.44 o                         
  -6   5   8        247.73        259.31         4.28 o                         
  -5   5   8         68.75         65.95         1.88 o                         
  -4   5   8        118.30        112.95         2.48 o                         
  -3   5   8          0.84          1.17         0.39 o                         
  -2   5   8         47.93         39.72         1.20 o                         
  -1   5   8          8.50          7.98         0.60 o                         
   0   5   8        217.42        221.91         3.87 o                         
   1   5   8          0.72          0.87         0.37 o                         
   2   5   8         49.10         46.69         1.32 o                         
   3   5   8         65.78         58.15         1.71 o                         
   4   5   8          7.86          7.05         0.55 o                         
   5   5   8         16.58         16.79         0.68 o                         
 -10   6   8         33.10         35.45         1.11 o                         
  -9   6   8         96.19        101.49         2.16 o                         
  -8   6   8         12.81         14.43         0.71 o                         
  -7   6   8        126.00        132.93         2.74 o                         
  -6   6   8         47.86         50.08         1.35 o                         
  -5   6   8         24.45         25.13         0.98 o                         
  -4   6   8        249.24        273.37         4.45 o                         
  -3   6   8        137.28        136.90         2.85 o                         
  -2   6   8         31.70         29.97         1.06 o                         
  -1   6   8          0.63          0.26         0.50 o                         
   0   6   8         81.82         71.56         1.98 o                         
   1   6   8         12.34          9.95         0.59 o                         
   2   6   8         39.47         38.14         1.13 o                         
   3   6   8        164.75        151.58         2.79 o                         
   4   6   8         11.23         10.59         0.57 o                         
  -9   7   8          2.52          2.47         0.31 o                         
  -8   7   8         59.50         66.22         1.63 o                         
  -7   7   8         31.70         33.37         1.00 o                         
  -6   7   8         69.01         79.61         1.98 o                         
  -5   7   8          8.63          7.95         0.58 o                         
  -4   7   8         50.50         54.66         1.65 o                         
  -3   7   8          1.49          1.06         0.43 o                         
  -2   7   8         14.91         14.70         0.74 o                         
  -1   7   8         32.23         34.91         1.08 o                         
   0   7   8         10.92         10.04         0.59 o                         
   1   7   8          3.19          1.99         0.33 o                         
   2   7   8        101.59         93.46         2.01 o                         
   3   7   8        181.94        179.20         2.89 o                         
  -8   8   8          8.39          8.14         0.41 o                         
  -7   8   8          8.98          9.09         0.48 o                         
  -6   8   8         42.96         51.63         1.40 o                         
  -5   8   8         61.24         59.87         1.58 o                         
  -4   8   8         30.08         28.76         0.90 o                         
  -3   8   8         62.95         63.99         1.65 o                         
  -2   8   8          2.15          1.79         0.39 o                         
  -1   8   8         61.58         63.22         1.61 o                         
   0   8   8          1.19          1.43         0.30 o                         
   1   8   8          0.16          0.54         0.27 o                         
   2   8   8          1.78          1.89         0.27 o                         
  -4   9   8          6.59          8.46         0.44 o                         
  -3   9   8         10.56         16.83         0.56 o                         
  -2   9   8          0.00          0.02         0.30 o                         
 -13   1   9         27.81         38.30         1.09 o                         
 -12   1   9         10.74         14.93         0.66 o                         
 -11   1   9          0.03          0.12         0.38 o                         
 -10   1   9          9.06          7.73         0.59 o                         
  -9   1   9        244.53        226.39         3.91 o                         
  -8   1   9       1070.90        979.69        11.75 o                         
  -7   1   9          0.71          1.08         0.36 o                         
  -6   1   9          5.13          4.15         0.40 o                         
  -5   1   9         12.35         15.11         0.67 o                         
  -4   1   9         66.79         76.27         1.82 o                         
  -3   1   9          0.01          0.34         0.27 o                         
  -2   1   9         53.99         55.63         1.55 o                         
  -1   1   9         51.79         43.00         1.15 o                         
   0   1   9         25.22         25.09         0.89 o                         
   1   1   9         22.02         16.12         0.78 o                         
   2   1   9        343.07        356.32         5.34 o                         
   3   1   9          9.60          6.90         0.60 o                         
   4   1   9          4.17          4.97         0.49 o                         
   5   1   9         39.19         40.62         1.11 o                         
   6   1   9         86.15         71.17         1.62 o                         
 -13   2   9          0.46          0.50         0.24 o                         
 -12   2   9          4.05          5.67         0.45 o                         
 -11   2   9          1.30          2.61         0.44 o                         
 -10   2   9         38.36         42.41         1.24 o                         
  -9   2   9         18.63         16.38         0.84 o                         
  -8   2   9         58.32         48.42         1.32 o                         
  -7   2   9        275.87        271.91         4.32 o                         
  -6   2   9         66.34         62.02         1.72 o                         
  -5   2   9         66.94         66.76         1.74 o                         
  -4   2   9        382.53        387.78         5.43 o                         
  -3   2   9         10.08         10.94         0.60 o                         
  -2   2   9         11.65          8.81         0.58 o                         
  -1   2   9         87.98         86.00         2.05 o                         
   0   2   9        573.32        595.03         7.74 o                         
   1   2   9        309.90        298.73         4.69 o                         
   2   2   9          7.40          5.22         0.59 o                         
   3   2   9         29.14         23.84         0.95 o                         
   4   2   9         20.42         17.11         0.81 o                         
   5   2   9          2.57          1.88         0.33 o                         
   6   2   9         28.53         23.69         0.73 o                         
 -12   3   9         18.32         20.41         0.70 o                         
 -11   3   9         61.93         59.58         1.64 o                         
 -10   3   9         22.85         29.06         0.99 o                         
  -9   3   9        731.14        716.10         9.11 o                         
  -8   3   9         48.68         41.00         1.23 o                         
  -7   3   9        244.20        245.62         4.10 o                         
  -6   3   9         71.14         74.11         1.96 o                         
  -5   3   9        186.71        192.74         3.40 o                         
  -4   3   9        113.85        109.98         2.38 o                         
  -3   3   9        262.79        246.20         3.98 o                         
  -2   3   9          1.41          1.10         0.36 o                         
  -1   3   9         19.50         22.04         0.88 o                         
   0   3   9         38.44         38.17         1.15 o                         
   1   3   9          4.79          5.71         0.54 o                         
   2   3   9         11.69         10.54         0.65 o                         
   3   3   9         43.11         42.10         1.23 o                         
   4   3   9          1.06          0.56         0.32 o                         
   5   3   9          1.30          2.14         0.32 o                         
   6   3   9          3.18          3.71         0.33 o                         
 -12   4   9          7.09          9.46         0.46 o                         
 -11   4   9         35.58         34.14         0.97 o                         
 -10   4   9         91.69        103.08         2.29 o                         
  -9   4   9        101.01         96.09         2.28 o                         
  -8   4   9         81.61         83.07         2.13 o                         
  -7   4   9         96.90         98.89         2.35 o                         
  -6   4   9        129.32        119.72         2.61 o                         
  -5   4   9        144.43        147.58         2.94 o                         
  -4   4   9         52.02         51.03         1.60 o                         
  -3   4   9        219.93        209.92         3.65 o                         
  -2   4   9          2.16          2.70         0.44 o                         
  -1   4   9        118.38        108.70         2.47 o                         
   0   4   9          6.43          7.08         0.60 o                         
   1   4   9        110.30        104.44         2.43 o                         
   2   4   9        145.47        129.99         2.76 o                         
   3   4   9        112.56        103.31         2.35 o                         
   4   4   9          0.10         -0.10         0.34 o                         
   5   4   9          2.20          0.94         0.28 o                         
 -11   5   9         21.14         26.16         0.77 o                         
 -10   5   9         10.02          9.44         0.54 o                         
  -9   5   9         54.25         53.25         1.59 o                         
  -8   5   9         17.89         18.74         0.80 o                         
  -7   5   9          0.01         -0.47         0.47 o                         
  -6   5   9         63.83         64.81         1.88 o                         
  -5   5   9         10.61         12.07         0.71 o                         
  -4   5   9        105.89        108.56         2.48 o                         
  -3   5   9         11.63         12.91         0.70 o                         
  -2   5   9        274.63        276.86         4.50 o                         
  -1   5   9        236.98        229.40         3.96 o                         
   0   5   9         55.89         48.57         1.33 o                         
   1   5   9          3.46          4.06         0.50 o                         
   2   5   9         25.48         18.47         0.82 o                         
   3   5   9        131.24        121.30         2.47 o                         
   4   5   9          1.93          2.49         0.39 o                         
 -10   6   9         26.25         32.77         1.03 o                         
  -9   6   9         54.78         67.52         1.66 o                         
  -8   6   9         37.53         40.63         1.12 o                         
  -7   6   9          7.23          7.17         0.58 o                         
  -6   6   9         92.46         92.38         2.23 o                         
  -5   6   9        117.55        121.66         2.62 o                         
  -4   6   9          0.02          0.65         0.43 o                         
  -3   6   9        175.21        177.08         3.30 o                         
  -2   6   9         28.62         33.55         1.07 o                         
  -1   6   9        171.86        171.39         3.24 o                         
   0   6   9          0.16          0.12         0.40 o                         
   1   6   9         95.12         86.73         2.07 o                         
   2   6   9          8.49          8.81         0.57 o                         
   3   6   9         38.02         28.37         0.86 o                         
  -9   7   9          0.20         -0.30         0.30 o                         
  -8   7   9          0.15          0.33         0.28 o                         
  -7   7   9          0.26          0.35         0.35 o                         
  -6   7   9        138.15        160.22         2.93 o                         
  -5   7   9         17.71         18.32         0.77 o                         
  -4   7   9         50.45         56.72         1.64 o                         
  -3   7   9         13.48         16.73         0.73 o                         
  -2   7   9          1.21          1.10         0.38 o                         
  -1   7   9          7.24          7.07         0.53 o                         
   0   7   9          4.99          5.71         0.44 o                         
   1   7   9         53.96         58.37         1.51 o                         
   2   7   9          3.69          2.53         0.36 o                         
  -7   8   9          0.51          1.11         0.26 o                         
  -6   8   9         10.75         13.23         0.57 o                         
  -5   8   9          1.72          1.67         0.28 o                         
  -4   8   9          2.16          2.63         0.35 o                         
  -3   8   9         19.73         24.02         0.78 o                         
  -2   8   9        101.01        112.27         2.17 o                         
  -1   8   9          0.01          0.32         0.24 o                         
   0   8   9          8.03          7.41         0.43 o                         
 -13   0  10          5.30          8.74         0.43 o                         
 -12   0  10          1.53          3.06         0.38 o                         
 -11   0  10          7.11          7.88         0.56 o                         
 -10   0  10         93.41        102.68         2.38 o                         
  -9   0  10        403.36        363.55         5.43 o                         
  -8   0  10          0.13          1.06         0.40 o                         
  -7   0  10         28.25         27.18         0.98 o                         
  -6   0  10          4.48          5.87         0.51 o                         
  -5   0  10          8.54          6.76         0.52 o                         
  -4   0  10        154.79        172.75         3.12 o                         
  -3   0  10         78.96         81.51         1.99 o                         
  -2   0  10         73.12         68.87         1.83 o                         
  -1   0  10         60.61         59.57         1.73 o                         
   0   0  10       1986.97       1950.10        21.61 o                         
   1   0  10        142.60        131.24         2.77 o                         
   2   0  10         43.17         41.13         1.22 o                         
   3   0  10         40.72         41.93         1.20 o                         
   4   0  10          0.29          0.49         0.29 o                         
   5   0  10         53.24         50.36         1.34 o                         
 -13   1  10          4.60          3.25         0.30 o                         
 -12   1  10         47.15         55.55         1.48 o                         
 -11   1  10         67.47         77.24         1.93 o                         
 -10   1  10        132.54        138.33         2.82 o                         
  -9   1  10       1397.47       1325.60        15.34 o                         
  -8   1  10        128.26        128.11         2.73 o                         
  -7   1  10         29.69         28.00         0.98 o                         
  -6   1  10         83.68         80.94         2.02 o                         
  -5   1  10         67.45         67.98         1.83 o                         
  -4   1  10        221.24        244.64         3.96 o                         
  -3   1  10        103.91        114.69         2.46 o                         
  -2   1  10          1.32          1.06         0.38 o                         
  -1   1  10          0.92          1.15         0.39 o                         
   0   1  10         72.27         68.28         1.91 o                         
   1   1  10        124.82        116.82         2.61 o                         
   2   1  10          0.02         -0.48         0.48 o                         
   3   1  10         69.55         62.29         1.78 o                         
   4   1  10          4.16          4.41         0.43 o                         
   5   1  10          0.12          0.46         0.27 o                         
 -12   2  10          0.59          0.59         0.32 o                         
 -11   2  10         24.81         26.58         0.90 o                         
 -10   2  10        211.32        213.92         3.67 o                         
  -9   2  10          2.91          2.49         0.44 o                         
  -8   2  10       1190.51       1142.82        13.48 o                         
  -7   2  10         88.99         90.20         2.20 o                         
  -6   2  10          0.01          0.25         0.39 o                         
  -5   2  10          1.11          0.51         0.34 o                         
  -4   2  10        226.23        213.19         3.66 o                         
  -3   2  10         73.40         78.70         2.00 o                         
  -2   2  10         25.68         26.65         0.95 o                         
  -1   2  10         69.86         73.51         1.98 o                         
   0   2  10        251.11        243.18         4.10 o                         
   1   2  10        252.39        237.95         4.09 o                         
   2   2  10        339.40        310.40         4.84 o                         
   3   2  10         31.36         32.12         1.04 o                         
   4   2  10          6.74          6.24         0.50 o                         
   5   2  10         21.76         21.72         0.69 o                         
 -12   3  10          0.55          1.24         0.27 o                         
 -11   3  10          8.19          8.77         0.53 o                         
 -10   3  10         50.21         52.07         1.57 o                         
  -9   3  10        181.75        187.94         3.41 o                         
  -8   3  10         54.95         65.57         1.85 o                         
  -7   3  10         13.61         13.11         0.75 o                         
  -6   3  10        153.04        154.09         3.02 o                         
  -5   3  10         37.07         39.66         1.18 o                         
  -4   3  10         78.26         77.78         2.02 o                         
  -3   3  10        129.69        135.09         2.78 o                         
  -2   3  10        135.40        125.23         2.67 o                         
  -1   3  10        296.81        302.21         4.77 o                         
   0   3  10         19.37         21.21         0.87 o                         
   1   3  10         30.90         29.26         1.05 o                         
   2   3  10        101.18         97.31         2.30 o                         
   3   3  10          8.65          8.80         0.64 o                         
   4   3  10          1.21         -0.66         0.66 o                         
   5   3  10          7.37          8.05         0.45 o                         
 -12   4  10         16.23         24.00         0.67 o                         
 -11   4  10         41.29         42.10         1.25 o                         
 -10   4  10          0.65          0.31         0.42 o                         
  -9   4  10         23.83         27.57         0.97 o                         
  -8   4  10         13.86         14.39         0.71 o                         
  -7   4  10        648.41        655.83         8.50 o                         
  -6   4  10         40.94         43.13         1.24 o                         
  -5   4  10          0.02          0.86         0.32 o                         
  -4   4  10         42.77         42.31         1.26 o                         
  -3   4  10        333.35        304.91         4.81 o                         
  -2   4  10         56.76         58.82         1.77 o                         
  -1   4  10        252.48        248.16         4.17 o                         
   0   4  10          2.23          2.87         0.46 o                         
   1   4  10         71.38         63.05         1.80 o                         
   2   4  10          6.81          6.71         0.53 o                         
   3   4  10          0.29          0.57         0.39 o                         
   4   4  10          3.14          2.71         0.44 o                         
 -11   5  10        170.59        190.08         2.87 o                         
 -10   5  10        133.87        153.15         2.68 o                         
  -9   5  10          6.22          6.87         0.51 o                         
  -8   5  10         84.06         87.28         2.11 o                         
  -7   5  10        503.95        550.34         7.33 o                         
  -6   5  10         20.26         22.78         0.89 o                         
  -5   5  10         13.90         14.82         0.77 o                         
  -4   5  10          4.83          3.98         0.48 o                         
  -3   5  10          3.31          4.37         0.50 o                         
  -2   5  10         17.79         16.89         0.78 o                         
  -1   5  10          1.48          2.30         0.42 o                         
   0   5  10         31.95         32.09         1.04 o                         
   1   5  10        120.36        120.50         2.51 o                         
   2   5  10         57.52         57.71         1.57 o                         
   3   5  10         20.55         18.61         0.74 o                         
 -10   6  10          1.25          1.02         0.27 o                         
  -9   6  10         10.27          9.89         0.52 o                         
  -8   6  10         20.82         25.31         0.86 o                         
  -7   6  10          6.06          5.38         0.46 o                         
  -6   6  10         15.36         13.53         0.71 o                         
  -5   6  10          1.69          1.83         0.40 o                         
  -4   6  10         18.04         17.38         0.80 o                         
  -3   6  10         53.38         55.19         1.65 o                         
  -2   6  10        102.26        101.43         2.27 o                         
  -1   6  10         21.96         20.28         0.83 o                         
   0   6  10          1.75          1.89         0.40 o                         
   1   6  10        131.30        117.33         2.32 o                         
   2   6  10         90.61         75.12         1.65 o                         
  -8   7  10         28.09         32.44         1.01 o                         
  -7   7  10          6.94          8.78         0.50 o                         
  -6   7  10         13.42         17.55         0.68 o                         
  -5   7  10          0.10          0.45         0.34 o                         
  -4   7  10          1.40          1.80         0.34 o                         
  -3   7  10        131.34        141.13         2.64 o                         
  -2   7  10          9.56          9.82         0.58 o                         
  -1   7  10         26.09         29.32         0.88 o                         
   0   7  10         67.35         63.20         1.49 o                         
   1   7  10         37.60         35.78         1.04 o                         
  -5   8  10          0.69          1.58         0.30 o                         
  -4   8  10         17.99         20.89         0.65 o                         
  -3   8  10          0.03         -0.07         0.34 o                         
  -2   8  10          6.17          7.55         0.42 o                         
 -12   1  11         83.13        104.09         2.06 o                         
 -11   1  11         41.95         44.34         1.36 o                         
 -10   1  11        191.83        181.16         3.30 o                         
  -9   1  11         68.29         73.75         1.98 o                         
  -8   1  11          7.24          6.81         0.55 o                         
  -7   1  11         47.63         49.36         1.33 o                         
  -6   1  11          7.64         11.60         0.66 o                         
  -5   1  11         37.71         40.22         1.20 o                         
  -4   1  11         17.70         19.42         0.83 o                         
  -3   1  11          5.02          5.21         0.58 o                         
  -2   1  11         94.32         92.04         2.26 o                         
  -1   1  11        169.92        167.37         3.24 o                         
   0   1  11         87.11         81.01         2.14 o                         
   1   1  11          0.10          0.81         0.40 o                         
   2   1  11         13.48         14.45         0.72 o                         
   3   1  11          0.00         -0.13         0.36 o                         
   4   1  11         13.73         12.08         0.56 o                         
 -12   2  11          0.45          0.62         0.25 o                         
 -11   2  11         60.23         57.46         1.55 o                         
 -10   2  11         44.39         52.08         1.57 o                         
  -9   2  11         54.51         46.95         1.29 o                         
  -8   2  11          9.93          7.78         0.59 o                         
  -7   2  11         58.12         65.41         1.86 o                         
  -6   2  11         18.01         17.42         0.80 o                         
  -5   2  11         99.88        106.20         2.41 o                         
  -4   2  11        242.46        223.54         3.87 o                         
  -3   2  11        457.85        442.01         6.26 o                         
  -2   2  11          0.01          0.30         0.55 o                         
  -1   2  11        243.06        244.54         4.13 o                         
   0   2  11        234.25        216.28         3.82 o                         
   1   2  11          0.01          0.82         0.35 o                         
   2   2  11         13.20         13.33         0.73 o                         
   3   2  11          5.95          4.47         0.49 o                         
   4   2  11          0.04         -0.49         0.49 o                         
 -12   3  11          5.28          5.61         0.38 o                         
 -11   3  11        220.34        248.49         3.76 o                         
 -10   3  11         12.62         16.22         0.70 o                         
  -9   3  11         69.22         68.89         1.85 o                         
  -8   3  11        104.08         95.48         2.27 o                         
  -7   3  11         19.18         20.87         0.87 o                         
  -6   3  11          5.97          5.37         0.51 o                         
  -5   3  11         34.58         30.34         1.07 o                         
  -4   3  11        644.08        651.59         8.47 o                         
  -3   3  11        376.83        365.58         5.47 o                         
  -2   3  11         70.43         61.24         1.84 o                         
  -1   3  11          6.86          5.06         0.56 o                         
   0   3  11         10.61         11.34         0.69 o                         
   1   3  11          1.58          2.69         0.45 o                         
   2   3  11         14.68         13.13         0.71 o                         
   3   3  11          0.57         -0.65         0.65 o                         
 -11   4  11          1.15          1.74         0.31 o                         
 -10   4  11         14.42         16.46         0.68 o                         
  -9   4  11        134.35        140.66         2.73 o                         
  -8   4  11          9.36         13.43         0.70 o                         
  -7   4  11         14.09         15.44         0.77 o                         
  -6   4  11         30.38         31.23         1.05 o                         
  -5   4  11         76.24         74.76         2.01 o                         
  -4   4  11          3.81          4.44         0.49 o                         
  -3   4  11        257.93        250.67         4.19 o                         
  -2   4  11        218.53        220.99         3.83 o                         
  -1   4  11         19.21         18.54         0.81 o                         
   0   4  11         65.46         62.12         1.76 o                         
   1   4  11         97.47         90.02         2.10 o                         
   2   4  11          0.63          0.44         0.57 o                         
   3   4  11          4.55          2.97         0.53 o                         
 -10   5  11          1.41          2.88         0.34 o                         
  -9   5  11        224.52        247.57         3.77 o                         
  -8   5  11          0.36          0.18         0.36 o                         
  -7   5  11          8.39          9.05         0.57 o                         
  -6   5  11         30.30         31.86         1.04 o                         
  -5   5  11        105.52        108.36         2.41 o                         
  -4   5  11          0.01          0.32         0.32 o                         
  -3   5  11         55.11         63.35         1.80 o                         
  -2   5  11          0.45          0.27         0.49 o                         
  -1   5  11          2.57          2.13         0.44 o                         
   0   5  11         24.57         23.04         0.85 o                         
   1   5  11          0.78          1.80         0.42 o                         
   2   5  11         58.49         47.37         1.33 o                         
  -9   6  11          1.46          2.20         0.29 o                         
  -8   6  11          0.98         -0.06         0.29 o                         
  -7   6  11         15.09         17.56         0.69 o                         
  -6   6  11          7.09          8.23         0.55 o                         
  -5   6  11          9.35         12.34         0.60 o                         
  -4   6  11         14.04         13.79         0.66 o                         
  -3   6  11          8.24          8.50         0.55 o                         
  -2   6  11        126.96        134.69         2.56 o                         
  -1   6  11          3.85          3.11         0.38 o                         
   0   6  11          1.12          1.31         0.36 o                         
   1   6  11          5.60          5.90         0.47 o                         
  -7   7  11         22.52         22.11         0.67 o                         
  -6   7  11         12.43         13.75         0.56 o                         
  -5   7  11          7.59          9.04         0.47 o                         
  -4   7  11         37.59         39.09         1.19 o                         
  -3   7  11         21.02         21.78         0.72 o                         
  -2   7  11         35.40         37.08         1.08 o                         
  -1   7  11          1.07          1.36         0.29 o                         
 -12   0  12         11.93         19.83         0.67 o                         
 -11   0  12         66.49         65.20         1.64 o                         
 -10   0  12         48.97         43.74         1.18 o                         
  -9   0  12          4.38          5.19         0.53 o                         
  -8   0  12        580.43        543.98         7.32 o                         
  -7   0  12          2.90          2.13         0.39 o                         
  -6   0  12         22.21         25.81         0.98 o                         
  -5   0  12        162.52        143.72         2.93 o                         
  -4   0  12       1498.52       1453.25        16.65 o                         
  -3   0  12         78.48         82.26         2.13 o                         
  -2   0  12         55.24         62.93         1.86 o                         
  -1   0  12         92.81         85.63         2.17 o                         
   0   0  12          0.10          3.96         0.47 o                         
   1   0  12        111.62        107.53         2.35 o                         
   2   0  12          0.76          1.32         0.33 o                         
   3   0  12          4.76          5.88         0.43 o                         
 -12   1  12          9.65          8.86         0.45 o                         
 -11   1  12          1.22          0.74         0.32 o                         
 -10   1  12         22.38         25.99         0.90 o                         
  -9   1  12        139.48        142.10         2.83 o                         
  -8   1  12          0.05          0.17         0.42 o                         
  -7   1  12        111.74        111.38         2.51 o                         
  -6   1  12          3.53          3.26         0.50 o                         
  -5   1  12         11.80         13.61         0.75 o                         
  -4   1  12          1.98          1.99         0.53 o                         
  -3   1  12        486.48        482.10         6.71 o                         
  -2   1  12         61.93         59.61         1.81 o                         
  -1   1  12         31.39         30.95         1.07 o                         
   0   1  12         18.84         17.00         0.78 o                         
   1   1  12          0.35          0.61         0.30 o                         
   2   1  12          8.73          9.08         0.54 o                         
   3   1  12          3.09          4.04         0.39 o                         
 -12   2  12         30.63         40.80         1.09 o                         
 -11   2  12          6.73          5.08         0.41 o                         
 -10   2  12          0.92         -0.14         0.39 o                         
  -9   2  12         30.39         33.63         1.06 o                         
  -8   2  12        135.68        147.87         2.94 o                         
  -7   2  12          6.29          4.08         0.47 o                         
  -6   2  12         20.45         26.24         0.96 o                         
  -5   2  12          0.94          3.08         0.51 o                         
  -4   2  12         30.60         29.78         1.04 o                         
  -3   2  12        446.41        448.79         6.35 o                         
  -2   2  12         17.03         17.10         0.83 o                         
  -1   2  12         17.18         15.78         0.79 o                         
   0   2  12         27.68         24.88         0.94 o                         
   1   2  12          0.02         -0.44         0.44 o                         
   2   2  12         33.76         31.26         0.95 o                         
   3   2  12          0.19          0.10         0.50 o                         
 -11   3  12          3.50          6.68         0.42 o                         
 -10   3  12         67.26         65.73         1.66 o                         
  -9   3  12        142.01        152.22         2.86 o                         
  -8   3  12         11.07         13.37         0.69 o                         
  -7   3  12         13.87         17.19         0.76 o                         
  -6   3  12         83.83         80.99         2.08 o                         
  -5   3  12         38.83         34.24         1.11 o                         
  -4   3  12         67.79         65.83         1.85 o                         
  -3   3  12          0.76          1.23         0.43 o                         
  -2   3  12          1.10          1.50         0.36 o                         
  -1   3  12         61.54         60.50         1.75 o                         
   0   3  12         14.91         14.77         0.71 o                         
   1   3  12          0.46          0.40         0.42 o                         
   2   3  12          0.35         -0.07         0.63 o                         
 -11   4  12          0.00          0.20         0.26 o                         
 -10   4  12         26.27         28.93         0.83 o                         
  -9   4  12        141.62        161.17         2.85 o                         
  -8   4  12         16.22         20.27         0.81 o                         
  -7   4  12          3.55          5.83         0.48 o                         
  -6   4  12         18.01         22.47         0.88 o                         
  -5   4  12         15.86         16.12         0.76 o                         
  -4   4  12          4.01          3.53         0.44 o                         
  -3   4  12         78.73         80.80         2.04 o                         
  -2   4  12          0.04         -0.46         0.50 o                         
  -1   4  12          2.55          1.75         0.39 o                         
   0   4  12         53.32         48.74         1.45 o                         
   1   4  12         26.35         26.91         0.87 o                         
   2   4  12          0.00         -0.02         0.54 o                         
 -10   5  12         17.50         16.40         0.55 o                         
  -9   5  12          1.38          4.02         0.37 o                         
  -8   5  12          6.03          8.16         0.48 o                         
  -7   5  12         11.33         10.07         0.58 o                         
  -6   5  12         36.51         42.68         1.35 o                         
  -5   5  12          2.17          0.74         0.36 o                         
  -4   5  12         70.90         74.45         1.86 o                         
  -3   5  12         56.39         49.00         1.48 o                         
  -2   5  12         82.02         84.29         1.93 o                         
  -1   5  12          0.00         -0.18         0.40 o                         
   0   5  12         14.84         15.55         0.69 o                         
   1   5  12          0.06         -0.20         0.53 o                         
  -8   6  12          0.07         -0.11         0.28 o                         
  -7   6  12         16.35         15.28         0.61 o                         
  -6   6  12         34.48         35.77         0.95 o                         
  -5   6  12          4.78          6.08         0.44 o                         
  -4   6  12         37.96         43.58         1.26 o                         
  -3   6  12          0.19          0.00         0.36 o                         
  -2   6  12          1.33          1.58         0.32 o                         
  -1   6  12          1.01          0.96         0.30 o                         
 -11   1  13         18.99         20.74         0.69 o                         
 -10   1  13          0.92          1.99         0.38 o                         
  -9   1  13        104.62        100.58         2.22 o                         
  -8   1  13        105.93        103.28         2.31 o                         
  -7   1  13          5.83          3.86         0.47 o                         
  -6   1  13         43.78         38.90         1.16 o                         
  -5   1  13          0.24          1.53         0.40 o                         
  -4   1  13         87.43         97.14         2.32 o                         
  -3   1  13          8.88          8.05         0.62 o                         
  -2   1  13          3.60          3.80         0.48 o                         
  -1   1  13          0.03          0.11         0.42 o                         
   0   1  13         21.61         20.36         0.78 o                         
   1   1  13          5.60          5.99         0.44 o                         
   2   1  13          1.10          0.82         0.31 o                         
 -11   2  13          0.34          0.43         0.23 o                         
 -10   2  13          4.37          4.31         0.44 o                         
  -9   2  13          0.71          1.17         0.34 o                         
  -8   2  13          3.01          2.12         0.37 o                         
  -7   2  13         22.45         20.64         0.84 o                         
  -6   2  13         42.28         44.50         1.23 o                         
  -5   2  13         37.21         30.37         1.05 o                         
  -4   2  13        188.03        190.83         3.44 o                         
  -3   2  13        130.69        121.37         2.59 o                         
  -2   2  13          0.41          0.30         0.32 o                         
  -1   2  13          0.12          0.42         0.30 o                         
   0   2  13          3.36          2.78         0.39 o                         
   1   2  13          8.53          6.58         0.53 o                         
 -11   3  13          0.19          0.16         0.25 o                         
 -10   3  13         11.62         12.58         0.56 o                         
  -9   3  13          0.08          0.16         0.34 o                         
  -8   3  13          0.14          1.29         0.34 o                         
  -7   3  13         23.36         25.91         0.90 o                         
  -6   3  13          5.06          4.72         0.47 o                         
  -5   3  13         38.62         30.84         1.02 o                         
  -4   3  13         57.18         50.37         1.55 o                         
  -3   3  13         67.66         65.36         1.79 o                         
  -2   3  13         39.30         35.68         1.05 o                         
  -1   3  13          0.91          0.62         0.30 o                         
   0   3  13         16.11         17.64         0.73 o                         
   1   3  13          3.90          3.45         0.50 o                         
 -10   4  13          1.84          1.85         0.29 o                         
  -9   4  13        116.13        135.26         2.41 o                         
  -8   4  13         31.81         34.50         0.98 o                         
  -7   4  13          0.70          1.22         0.32 o                         
  -6   4  13         33.67         31.74         0.97 o                         
  -5   4  13          2.20          1.78         0.35 o                         
  -4   4  13          5.75          4.44         0.49 o                         
  -3   4  13          7.05          6.67         0.51 o                         
  -2   4  13          4.04          3.13         0.37 o                         
  -1   4  13          7.59          6.92         0.52 o                         
   0   4  13          2.92          2.42         0.45 o                         
  -9   5  13          1.51          2.23         0.27 o                         
  -8   5  13        123.94        137.98         2.37 o                         
  -7   5  13        159.56        185.68         2.97 o                         
  -6   5  13          1.64          2.51         0.33 o                         
  -5   5  13          9.85          9.52         0.51 o                         
  -4   5  13         13.67         11.53         0.59 o                         
  -3   5  13          2.51          2.03         0.35 o                         
  -2   5  13          0.35          0.32         0.33 o                         
  -1   5  13          1.28          1.05         0.34 o                         
  -6   6  13          4.01          4.26         0.35 o                         
  -5   6  13         10.69         13.66         0.53 o                         
  -4   6  13         59.91         62.36         1.38 o                         
 -11   0  14        136.39        145.60         2.39 o                         
 -10   0  14         23.54         22.65         0.74 o                         
  -9   0  14         31.69         44.03         1.31 o                         
  -8   0  14         35.74         37.85         1.06 o                         
  -7   0  14         29.06         25.97         0.90 o                         
  -6   0  14         61.84         55.65         1.62 o                         
  -5   0  14         68.21         71.69         1.85 o                         
  -4   0  14        164.16        170.43         3.10 o                         
  -3   0  14        208.84        199.62         3.43 o                         
  -2   0  14         58.05         46.13         1.42 o                         
  -1   0  14         64.32         62.75         1.57 o                         
   0   0  14          7.14          8.70         0.48 o                         
 -11   1  14          0.07          0.14         0.28 o                         
 -10   1  14          2.87          2.24         0.32 o                         
  -9   1  14          2.80          3.00         0.36 o                         
  -8   1  14          2.96          2.18         0.34 o                         
  -7   1  14          0.89          2.78         0.40 o                         
  -6   1  14        190.26        171.47         3.10 o                         
  -5   1  14          5.61          3.93         0.44 o                         
  -4   1  14          5.15          5.43         0.52 o                         
  -3   1  14        112.58        109.84         2.36 o                         
  -2   1  14         51.88         51.96         1.46 o                         
  -1   1  14          6.40          9.49         0.52 o                         
   0   1  14          0.02          0.50         0.23 o                         
 -10   2  14         27.17         29.98         0.81 o                         
  -9   2  14         14.37         16.09         0.67 o                         
  -8   2  14         26.20         33.12         0.95 o                         
  -7   2  14        103.69        104.00         2.22 o                         
  -6   2  14          0.19          0.39         0.27 o                         
  -5   2  14        255.37        248.00         3.95 o                         
  -4   2  14          2.57          2.17         0.39 o                         
  -3   2  14          2.06          2.80         0.38 o                         
  -2   2  14          7.13          7.07         0.48 o                         
  -1   2  14         11.47         11.37         0.54 o                         
   0   2  14          5.36          5.67         0.42 o                         
 -10   3  14        102.80        114.89         1.99 o                         
  -9   3  14         52.45         58.76         1.45 o                         
  -8   3  14         40.62         49.60         1.34 o                         
  -7   3  14         28.05         28.66         0.88 o                         
  -6   3  14          5.43          3.49         0.44 o                         
  -5   3  14         40.52         40.32         1.08 o                         
  -4   3  14         11.64         13.62         0.63 o                         
  -3   3  14          8.34          7.65         0.49 o                         
  -2   3  14          1.20          1.73         0.31 o                         
  -1   3  14         17.17         18.14         0.65 o                         
  -8   4  14          9.03         12.22         0.54 o                         
  -7   4  14          8.97         10.16         0.52 o                         
  -6   4  14         13.98         15.97         0.63 o                         
  -5   4  14         48.51         47.58         1.32 o                         
  -4   4  14         62.04         61.25         1.49 o                         
  -3   4  14         18.74         19.01         0.66 o                         
  -2   4  14          3.01          3.27         0.34 o                         
  -6   5  14         39.89         45.48         1.14 o                         
  -5   5  14         16.28         14.27         0.55 o                         
  -4   5  14        131.59        130.35         2.16 o                         
  -9   1  15         13.21         12.43         0.52 o                         
  -8   1  15         35.37         34.73         1.10 o                         
  -7   1  15          0.81          0.00         0.37 o                         
  -6   1  15          0.28          0.63         0.29 o                         
  -5   1  15          0.55          0.29         0.39 o                         
  -4   1  15         38.55         38.26         1.21 o                         
  -3   1  15        334.23        335.73         4.58 o                         
  -2   1  15         19.54         17.62         0.63 o                         
  -9   2  15          2.92          3.60         0.33 o                         
  -8   2  15         28.84         27.57         0.78 o                         
  -7   2  15          4.00          4.12         0.39 o                         
  -6   2  15          4.52          3.72         0.39 o                         
  -5   2  15          0.79          0.46         0.26 o                         
  -4   2  15         20.12         20.25         0.71 o                         
  -3   2  15         10.35         11.33         0.53 o                         
  -8   3  15          4.76          6.37         0.39 o                         
  -7   3  15          0.25          0.24         0.27 o                         
  -6   3  15          5.73          4.86         0.36 o                         
  -5   3  15          1.44          2.51         0.31 o                         
  -4   3  15         15.20         15.97         0.58 o                         
  -6   0  16          0.80          2.11         0.31 o                         
                                                                                
